# Supplementary material for: Decoding G-Quadruplexes Sequence in Vitis vinifera: Regulatory Region Enrichment, Drought Stress Adaptation, and Sugar–Acid Metabolism Modulation
Source: Plants (Basel). 2025 Apr 10;14(8):1180. doi: 10.3390/plants14081180 (PMC12030360; doi:10.3390/plants14081180)
Supplement: Supplementary file 1 [file plants-14-01180-s001.zip › Supplementary Materials.xlsx]

## Sheet: Table S1
Table S1 G-quadruplex profile of Vitis vinifera centromeres.
Centromere	Start	End	Length (bp)	GC Content (%)	G-quadruplex Number	G-quadruplex Density (per kbp)
PN1	15058323	18498588	3440266	45.4	238	0.07
PN2	12853764	13981401	1127638	44.2	1009	0.89
PN3	13509959	14254027	744069	43.5	102	0.14
PN4	12561177	13649342	1088166	41.9	252	0.23
PN5	13637421	14825803	1188383	44.1	403	0.34
PN6	10502173	12649428	2147256	44.7	331	0.15
PN7	12546375	13875549	1329175	41.7	517	0.39
PN8	6566735	7245262	678528	40.0	401	0.59
PN9	14971629	15597964	626336	40.8	317	0.51
PN10	20196477	21984661	1788185	47.9	140	0.08
PN11	13446850	13717651	270802	44.8	324	1.2
PN12	11260923	11513970	253048	43.9	94	0.37
PN13	11666622	12291982	625361	43.2	143	0.23
PN14	15103386	15538063	434678	36.3	376	0.87
PN15	7170066	8965387	1795322	47.2	2883	1.61
PN16	9285205	12780129	3494925	48.4	5	0
PN17	15042439	15647460	605022	39.5	367	0.61
PN18	15013184	17754640	2741457	39.4	1489	0.54
PN19	16196018	19078334	2882317	43.2	1	0

## Sheet: Table S2
Table S2 The number of G-quadruplexes in feature regions of grapevine genome.
Feature Region	Double Strand	Template Strand	Coding Strand
gene	272652	170184	102468
exon	126473	82712	43761
CDS	78841	55959	22882
intron	149880	90496	59384
5'UTR	16932	8681	8251
3'UTR	11267	6613	4654
promoter2000	81450	47633	33817
promoter1500	63150	36857	26293
promoter1000	44116	25561	18555
promoter500	25592	14444	11148
TSS500	37562	18761	18801

## Sheet: Table S3
Table S3 The number and percentage of genes with different numbers of G-quadruplexes in the promoter2000.
Strand	G-quadruplex Number of Promoter2000	Gene Number	Gene Percentage (%)
Double Strand	0	13721	36.61
	1	7993	21.33
	2	5322	14.2
	3	3229	8.62
	4	2080	5.55
	5	1375	3.67
	6-10	2604	6.95
	＞10	1152	3.07
Template Strand	0	21835	58.26
	1	6861	18.31
	2	3435	9.17
	3	1805	4.82
	4	984	2.63
	5	616	1.64
	6-10	1126	3
	＞10	814	2.17
Coding Strand	0	22598	60.3
	1	7105	18.96
	2	3708	9.89
	3	1763	4.7
	4	923	2.46
	5	541	1.44
	6-10	723	1.93
	＞10	115	0.31

## Sheet: Table S4
Table S4 The number and percentage of genes with different numbers of G-quadruplexes in the TSS500.
Strand	G-quadruplex Number of TSS500	Gene Number	Gene Percentage (%)
Double Strand	0	21041	56.15
	1	7157	19.1
	2	4115	10.98
	3	2212	5.9
	4	1269	3.39
	5	746	1.99
	≥6	936	2.5
Template Strand	0	28674	76.51
	1	4366	11.65
	2	2059	5.49
	3	1040	2.78
	4	570	1.52
	5	329	0.88
	≥6	438	1.17
Coding Strand	0	27829	74.26
	1	5075	13.54
	2	2342	6.25
	3	1068	2.85
	4	565	1.51
	5	307	0.82
	≥6	290	0.77

## Sheet: Table S5
Table S5 Differentially expressed genes in two days under drought stress.
Gene	BaseMean	Log2FoldChange	LfcSE	Stat	Pvalue	Padj	Group
Vitvi000066	63.4785	-1.68784	0.411643	-4.10024	4.12726e-05	0.00405043	DOWN
Vitvi000184	6571.28	-1.33233	0.229567	-5.80366	6.4882e-09	2.82192e-06	DOWN
Vitvi000438	1606.92	1.34906	0.210841	6.39846	1.5695e-10	9.10165e-08	UP
Vitvi000464	831.826	-1.10729	0.337089	-3.28487	0.00102031	0.0396862	DOWN
Vitvi000519	2088.98	-1.03793	0.153024	-6.78277	1.17897e-11	1.07437e-08	DOWN
Vitvi000580	2860.62	-1.26385	0.221678	-5.70126	1.18927e-08	4.66974e-06	DOWN
Vitvi001008	8022.27	1.01216	0.237537	4.26105	2.03469e-05	0.00230506	UP
Vitvi001190	2932.47	-1.35523	0.154415	-8.77654	1.68587e-18	4.60894e-15	DOWN
Vitvi002154	9058.57	1.42856	0.198511	7.19637	6.18353e-13	6.96084e-10	UP
Vitvi002234	137.422	1.04561	0.30956	3.37775	0.000730818	0.031468	UP
Vitvi002244	63.1022	-4.05732	1.10662	-3.66642	0.000245975	0.0144873	DOWN
Vitvi002406	2135.93	1.33494	0.293992	4.54073	5.60588e-06	0.000812726	UP
Vitvi002441	204.569	2.05192	0.381162	5.38331	7.31274e-08	2.15298e-05	UP
Vitvi002465	1083.4	1.42099	0.328156	4.33024	1.48948e-05	0.00177045	UP
Vitvi003511	75.4748	-3.56668	0.792251	-4.50195	6.73326e-06	0.000933727	DOWN
Vitvi003510	71.0487	-5.7462	1.03679	-5.54227	2.98574e-08	1.00242e-05	DOWN
Vitvi003512	36.9826	-2.96519	0.877717	-3.3783	0.000729367	0.031468	DOWN
Vitvi003507	2345.47	-3.48203	0.933181	-3.73136	0.000190452	0.0123131	DOWN
Vitvi003513	242.921	-2.07338	0.629072	-3.29593	0.000980954	0.0383112	DOWN
Vitvi003515	84.931	-2.08193	0.51149	-4.07033	4.69469e-05	0.00446423	DOWN
Vitvi003518	4719.11	-3.12729	0.84851	-3.68563	0.000228141	0.0137294	DOWN
Vitvi003527	1181.42	-3.30593	0.87448	-3.78045	0.000156548	0.0108152	DOWN
Vitvi003573	324.719	-1.50871	0.279461	-5.39864	6.71472e-08	2.00781e-05	DOWN
Vitvi003650	2585.68	1.00652	0.221954	4.5348	5.76582e-06	0.000817337	UP
Vitvi003575	1613.24	1.20543	0.242771	4.96531	6.85916e-07	0.000139642	UP
Vitvi004241	326.885	-1.6569	0.410632	-4.035	5.46025e-05	0.00495227	DOWN
Vitvi004331	6749.43	1.30703	0.293427	4.45435	8.41487e-06	0.0011183	UP
Vitvi004484	5600.23	1.10783	0.218978	5.05908	4.21277e-07	8.85933e-05	UP
Vitvi004526	1602.06	1.70903	0.384104	4.4494	8.61106e-06	0.00113648	UP
Vitvi004821	201.368	-1.18294	0.320194	-3.69446	0.000220355	0.013603	DOWN
Vitvi005757	867.895	1.78576	0.307522	5.80695	6.36211e-09	2.82192e-06	UP
Vitvi006312	2463.42	-5.41423	1.63574	-3.30996	0.0009331	0.0374583	DOWN
Vitvi006834	96.4029	-1.38751	0.430236	-3.22501	0.0012597	0.0464306	DOWN
Vitvi006928	120.353	-1.45679	0.43968	-3.3133	0.000922026	0.0374014	DOWN
Vitvi007184	640.587	1.17134	0.338432	3.46107	0.000538031	0.0251743	UP
Vitvi007288	109.813	-1.39003	0.399475	-3.47963	0.00050211	0.0237844	DOWN
Vitvi007290	274.114	-1.70443	0.433869	-3.92845	8.54956e-05	0.00702202	DOWN
Vitvi007548	6077.82	-2.13023	0.205476	-10.3673	3.49162e-25	1.33638e-21	DOWN
Vitvi007860	738.851	1.39083	0.386534	3.59821	0.000320417	0.017285	UP
Vitvi008236	3731.9	1.03051	0.291213	3.53867	0.000402149	0.0202525	UP
Vitvi008568	590.436	-1.08084	0.301982	-3.57913	0.000344737	0.0182244	DOWN
Vitvi009003	1643.86	-1.37753	0.399334	-3.44958	0.000561468	0.0259929	DOWN
Vitvi009458	46.603	-3.4615	0.709003	-4.88221	1.04904e-06	0.000193033	DOWN
Vitvi009536	3704.79	1.4089	0.249009	5.65803	1.53119e-08	5.74555e-06	UP
Vitvi009950	557.441	-1.41513	0.213006	-6.64359	3.06134e-11	2.40479e-08	DOWN
Vitvi010093	27.1183	-3.0845	0.935658	-3.29661	0.000978601	0.0383026	DOWN
Vitvi010182	1285.62	-2.12688	0.271281	-7.84012	4.50103e-15	6.15259e-12	DOWN
Vitvi010190	49.4296	2.29462	0.716899	3.20076	0.00137067	0.0485776	UP
Vitvi010737	91.9536	1.49485	0.408798	3.6567	0.000255479	0.0148154	UP
Vitvi011064	993.497	1.01382	0.215862	4.69662	2.64505e-06	0.000426438	UP
Vitvi011125	2917.58	1.0463	0.160353	6.52501	6.79962e-11	4.81942e-08	UP
Vitvi011167	119.581	-3.07511	0.704493	-4.365	1.27121e-05	0.00155943	DOWN
Vitvi011166	67.1308	-2.40722	0.63851	-3.77006	0.000163211	0.0110758	DOWN
Vitvi011163	21502.3	-3.32432	0.903709	-3.67853	0.000234582	0.0139416	DOWN
Vitvi011164	31667.4	-3.20919	0.910376	-3.52513	0.000423281	0.0208235	DOWN
Vitvi011148	4551.21	-1.19738	0.31418	-3.81113	0.00013833	0.00985848	DOWN
Vitvi011152	864.716	-1.81857	0.433059	-4.19937	2.67656e-05	0.00287761	DOWN
Vitvi011154	15651	-3.03083	0.828275	-3.65921	0.000252995	0.0147503	DOWN
Vitvi011158	53.79	-2.764	0.754816	-3.66182	0.000250426	0.0146557	DOWN
Vitvi011159	355.641	-3.00769	0.663238	-4.53485	5.76434e-06	0.000817337	DOWN
Vitvi011160	293.707	-1.84348	0.447957	-4.11532	3.86647e-05	0.00387396	DOWN
Vitvi011275	1911.16	-2.08067	0.32481	-6.40579	1.49593e-10	9.05182e-08	DOWN
Vitvi011278	1000.32	-2.25102	0.359976	-6.25325	4.0201e-10	2.12497e-07	DOWN
Vitvi011366	238.933	-1.3762	0.312908	-4.39809	1.09205e-05	0.00138401	DOWN
Vitvi011633	677.62	1.00774	0.306522	3.28768	0.00101017	0.039372	UP
Vitvi012119	60.9103	-2.84873	0.873581	-3.26099	0.00111025	0.0423245	DOWN
Vitvi013077	159.775	-1.32369	0.337991	-3.91635	8.98999e-05	0.0073522	DOWN
Vitvi013137	145.117	1.66353	0.387379	4.29432	1.75226e-05	0.00205724	UP
Vitvi013630	118.401	-3.89399	0.709915	-5.48515	4.13121e-08	1.29605e-05	DOWN
Vitvi013982	54.634	1.83522	0.509347	3.60309	0.000314456	0.0170959	UP
Vitvi014092	206.434	1.80237	0.383941	4.69439	2.67401e-06	0.000426438	UP
Vitvi014323	3776.35	3.79276	0.307035	12.3529	4.70133e-35	4.49846e-31	UP
Vitvi014326	1129.83	4.01714	0.477544	8.41208	4.028e-17	8.56486e-14	UP
Vitvi014402	69.177	1.81431	0.504065	3.59936	0.000318996	0.017285	UP
Vitvi014655	174.762	1.48918	0.426464	3.49192	0.000479565	0.0229436	UP
Vitvi014654	4409.99	1.11899	0.216509	5.16833	2.36195e-07	5.7216e-05	UP
Vitvi014705	48.3937	-3.71326	1.11788	-3.32169	0.000894748	0.0367442	DOWN
Vitvi014732	920.517	1.02873	0.277809	3.70302	0.000213052	0.0133241	UP
Vitvi014898	364.178	1.04009	0.269355	3.86141	0.000112732	0.0087218	UP
Vitvi015345	6438.82	1.09092	0.215334	5.06616	4.0592e-07	8.63122e-05	UP
Vitvi015537	2022.49	-1.62056	0.319804	-5.06735	4.03383e-07	8.63122e-05	DOWN
Vitvi015669	165.779	-1.0165	0.312372	-3.25413	0.00113739	0.0431377	DOWN
Vitvi015735	731.942	-1.3158	0.408898	-3.21792	0.00129123	0.047247	DOWN
Vitvi015736	1791.19	-1.19471	0.353801	-3.37679	0.000733382	0.031468	DOWN
Vitvi015738	1516.43	-2.65748	0.728864	-3.64605	0.000266298	0.0152124	DOWN
Vitvi015741	423.434	-2.99334	0.902516	-3.31666	0.000911012	0.0372522	DOWN
Vitvi015742	81.6526	-3.18098	0.781767	-4.06896	4.72237e-05	0.00446423	DOWN
Vitvi015743	66.233	-3.11435	0.828418	-3.7594	0.000170325	0.0115177	DOWN
Vitvi015766	256.124	-1.45701	0.424494	-3.43235	0.000598375	0.0273296	DOWN
Vitvi016074	1953.93	-1.30251	0.202	-6.44806	1.13291e-10	7.47603e-08	DOWN
Vitvi016386	80.6705	2.96163	0.810455	3.65428	0.000257907	0.0149111	UP
Vitvi017177	7347.55	3.42884	0.801626	4.27736	1.89123e-05	0.00219348	UP
Vitvi017259	434.307	1.33951	0.239497	5.593	2.23184e-08	8.05862e-06	UP
Vitvi017296	48.2976	-2.32259	0.655792	-3.54166	0.000397622	0.0200773	DOWN
Vitvi017405	4214.18	1.37108	0.229778	5.96699	2.41667e-09	1.10114e-06	UP
Vitvi017427	49.1937	-3.03013	0.861309	-3.51805	0.000434729	0.0212773	DOWN
Vitvi017424	192.157	-1.61513	0.418096	-3.86305	0.000111979	0.0087218	DOWN
Vitvi017425	167.149	-1.09989	0.332315	-3.30979	0.000933669	0.0374583	DOWN
Vitvi017422	19358.3	-3.20603	0.913161	-3.51091	0.000446575	0.0218013	DOWN
Vitvi017423	215.401	-2.24109	0.631576	-3.54841	0.000387566	0.0197783	DOWN
Vitvi017430	14016.7	-3.27561	0.91039	-3.59802	0.000320645	0.017285	DOWN
Vitvi017432	1004.65	-1.20421	0.313379	-3.84267	0.000121701	0.0091333	DOWN
Vitvi017439	234.724	-2.04184	0.548002	-3.72597	0.000194564	0.0124827	DOWN
Vitvi017441	809.193	-2.56328	0.530832	-4.8288	1.37357e-06	0.000241157	DOWN
Vitvi017442	164.969	-3.11528	0.671776	-4.63737	3.52863e-06	0.000549003	DOWN
Vitvi017445	3135.55	-2.43353	0.76021	-3.20113	0.00136888	0.0485776	DOWN
Vitvi017446	3186.1	-1.74726	0.386574	-4.51985	6.18834e-06	0.000864426	DOWN
Vitvi017455	8347.29	-3.56922	0.832277	-4.2885	1.7988e-05	0.002099	DOWN
Vitvi017456	205.516	-2.25581	0.514141	-4.38753	1.14648e-05	0.001434	DOWN
Vitvi017460	3854.15	-2.77977	0.799214	-3.47813	0.000504919	0.0238583	DOWN
Vitvi017461	1741.87	-2.50099	0.720677	-3.47034	0.0005198	0.0244408	DOWN
Vitvi017500	260.553	1.04724	0.282949	3.70116	0.000214617	0.0133684	UP
Vitvi017497	84816.7	-1.19827	0.229105	-5.23024	1.69292e-07	4.43801e-05	DOWN
Vitvi017517	1372.59	-1.50159	0.130213	-11.5318	9.11849e-31	5.81669e-27	DOWN
Vitvi017530	1659.44	1.09938	0.309723	3.54954	0.000385901	0.019746	UP
Vitvi017702	442.185	1.52782	0.429765	3.55501	0.000377962	0.0195488	UP
Vitvi017704	1058.68	1.44921	0.399829	3.62458	0.000289431	0.0162117	UP
Vitvi017945	1853.9	-3.01619	0.886816	-3.40114	0.000671048	0.0295215	DOWN
Vitvi018012	98.9876	-1.98493	0.60153	-3.2998	0.000967534	0.0381241	DOWN
Vitvi018244	27.3058	-2.60687	0.779546	-3.34408	0.000825552	0.0344196	DOWN
Vitvi018326	6653.97	1.52412	0.207517	7.34457	2.06422e-13	2.46893e-10	UP
Vitvi018385	5206.52	-2.19574	0.387366	-5.6684	1.44139e-08	5.51676e-06	DOWN
Vitvi019048	68.2763	-2.04957	0.578667	-3.54188	0.000397281	0.0200773	DOWN
Vitvi019049	117.419	-2.9398	0.701352	-4.19163	2.7696e-05	0.00292828	DOWN
Vitvi019079	21.3137	-4.17777	1.30297	-3.20634	0.00134437	0.0483226	DOWN
Vitvi019039	135.429	-1.95662	0.607123	-3.22278	0.00126955	0.0466323	DOWN
Vitvi019010	188.365	-2.41259	0.66617	-3.62158	0.000292807	0.0163366	DOWN
Vitvi019020	575.018	-1.88644	0.491421	-3.83874	0.000123669	0.00922321	DOWN
Vitvi019043	58.6637	-3.11201	0.875587	-3.5542	0.000379128	0.0195563	DOWN
Vitvi019082	188.872	-2.90086	0.737982	-3.93079	8.46656e-05	0.00698382	DOWN
Vitvi019097	73.624	-1.8181	0.498649	-3.64606	0.000266293	0.0152124	DOWN
Vitvi019103	99.4935	-2.92851	0.824528	-3.55174	0.000382687	0.0196721	DOWN
Vitvi019104	1062.36	-3.45804	0.945177	-3.65861	0.000253585	0.0147503	DOWN
Vitvi019111	88.7785	-2.8654	0.866335	-3.3075	0.000941344	0.0375193	DOWN
Vitvi019286	4778.09	-1.10502	0.121482	-9.09612	9.36193e-20	2.98599e-16	DOWN
Vitvi019593	1365.05	1.00308	0.192799	5.2027	1.96411e-07	4.88144e-05	UP
Vitvi019614	268.333	-1.04106	0.29667	-3.50914	0.000449559	0.0218911	DOWN
Vitvi019655	164.571	1.54745	0.363913	4.25223	2.11648e-05	0.00238253	UP
Vitvi019714	1264.38	1.34336	0.331666	4.05034	5.11437e-05	0.00468326	UP
Vitvi019836	2497.55	1.42348	0.326037	4.36602	1.2653e-05	0.00155943	UP
Vitvi019951	152.26	1.54743	0.309147	5.00548	5.57219e-07	0.000114661	UP
Vitvi019972	5672.75	-1.79142	0.123259	-14.5338	7.40374e-48	1.41685e-43	DOWN
Vitvi020017	1931.96	1.08369	0.282331	3.83835	0.000123863	0.00922321	UP
Vitvi020408	720.153	-1.0769	0.294937	-3.65128	0.000260935	0.0150407	DOWN
Vitvi020435	348.361	-2.09334	0.392843	-5.32868	9.89281e-08	2.70455e-05	DOWN
Vitvi020434	177.887	-1.32958	0.347069	-3.83087	0.000127691	0.00943485	DOWN
Vitvi020464	23.5715	-2.84772	0.843781	-3.37495	0.000738301	0.0316082	DOWN
Vitvi020473	600.801	1.02438	0.239849	4.27093	1.94664e-05	0.00223071	UP
Vitvi021008	215.44	3.70684	0.581448	6.37518	1.82749e-10	1.02861e-07	UP
Vitvi020996	261.336	3.38346	0.542908	6.23211	4.6019e-10	2.25812e-07	UP
Vitvi021002	595.427	1.90664	0.531813	3.58518	0.000336849	0.0179562	UP
Vitvi021007	465.474	2.93326	0.563649	5.20405	1.94989e-07	4.88144e-05	UP
Vitvi021038	245.296	1.11555	0.316151	3.52852	0.000417895	0.0207231	UP
Vitvi021417	4372.38	1.2546	0.188951	6.63978	3.14155e-11	2.40479e-08	UP
Vitvi021641	13399.3	1.11328	0.290982	3.82595	0.000130267	0.00949834	UP
Vitvi021685	2165.99	1.13759	0.286588	3.96944	7.20403e-05	0.00615462	UP
Vitvi021813	1207.97	1.67076	0.279082	5.98662	2.14242e-09	9.9999e-07	UP
Vitvi021853	1602.67	1.0897	0.216148	5.04146	4.61983e-07	9.60975e-05	UP
Vitvi022425	1691.36	1.39461	0.360589	3.86758	0.00010992	0.00865652	UP
Vitvi022447	8310.43	1.09875	0.296917	3.70052	0.000215157	0.0133684	UP
Vitvi022842	336.12	1.00261	0.251041	3.99382	6.50169e-05	0.00565558	UP
Vitvi023049	839.335	-1.14508	0.210016	-5.45236	4.9707e-08	1.53426e-05	DOWN
Vitvi023060	23339.9	1.09008	0.166682	6.53989	6.15636e-11	4.53132e-08	UP
Vitvi023116	42307.7	1.1016	0.127069	8.66933	4.34652e-18	1.03974e-14	UP
Vitvi023400	450.173	1.17962	0.349841	3.37188	0.00074657	0.0318909	UP
Vitvi023430	3187.14	1.27669	0.192218	6.64187	3.09723e-11	2.40479e-08	UP
Vitvi023462	8929.26	-3.59545	0.963887	-3.73016	0.000191357	0.01233	DOWN
Vitvi024082	20532.1	-3.32057	0.902084	-3.68099	0.000232326	0.0139062	DOWN
Vitvi024083	2413.77	-3.39639	0.920959	-3.68789	0.000226123	0.0136937	DOWN
Vitvi024612	299.178	1.19044	0.319551	3.72537	0.000195032	0.0124827	UP
Vitvi025232	591.394	1.22717	0.190711	6.43471	1.23706e-10	7.89122e-08	UP
Vitvi025268	52.9888	-2.79557	0.73102	-3.82421	0.000131193	0.00950998	DOWN
Vitvi025272	921.972	-3.18525	0.83935	-3.7949	0.000147703	0.0103161	DOWN
Vitvi025273	1071.28	-3.27754	0.85062	-3.85311	0.000116625	0.00887815	DOWN
Vitvi025274	118.549	-3.03526	0.74166	-4.09252	4.26701e-05	0.00416622	DOWN
Vitvi025275	1077.87	-1.52837	0.336716	-4.53906	5.65066e-06	0.000813058	DOWN
Vitvi025522	263.126	-1.13601	0.354354	-3.20585	0.00134663	0.0483226	DOWN
Vitvi025696	286.002	-2.11337	0.264284	-7.99657	1.2793e-15	1.88323e-12	DOWN
Vitvi025757	44.6358	-1.84052	0.563762	-3.2647	0.00109579	0.0418567	DOWN
Vitvi026053	347.904	-1.62452	0.484573	-3.35247	0.000800933	0.0336128	DOWN
Vitvi026265	107.609	-2.58316	0.809242	-3.19207	0.00141256	0.0495096	DOWN
Vitvi026672	2965.11	1.08253	0.24905	4.34663	1.38245e-05	0.00167666	UP
Vitvi027031	242.675	-2.2981	0.470236	-4.88712	1.02323e-06	0.000190113	DOWN
Vitvi027053	2065.68	-1.07172	0.145688	-7.35628	1.89111e-13	2.41268e-10	DOWN
Vitvi027336	1056.85	1.15024	0.201784	5.70034	1.19568e-08	4.66974e-06	UP
Vitvi027649	922.491	1.24316	0.243023	5.11539	3.13092e-07	7.13291e-05	UP
Vitvi027684	158.927	-1.20637	0.354049	-3.40736	0.000655946	0.0289904	DOWN
Vitvi027729	178209	-3.34126	0.647592	-5.15951	2.47595e-07	5.84967e-05	DOWN
Vitvi028508	343.601	-1.18848	0.295957	-4.01574	5.92599e-05	0.00529933	DOWN
Vitvi028733	2116.01	-1.05172	0.206501	-5.09303	3.52385e-07	7.84138e-05	DOWN
Vitvi028787	541.634	1.36715	0.391474	3.49232	0.000478842	0.0229436	UP
Vitvi028808	175.879	1.13164	0.33636	3.36437	0.000767188	0.0324099	UP
Vitvi029265	18344.8	1.03351	0.20021	5.1621	2.4419e-07	5.84133e-05	UP
Vitvi029670	599.074	1.53539	0.327597	4.68683	2.77463e-06	0.000438828	UP
Vitvi029661	1069.2	1.36945	0.299171	4.57749	4.70587e-06	0.000709104	UP
Vitvi029662	832.737	1.022	0.284362	3.59401	0.000325627	0.0175043	UP
Vitvi029663	995.628	1.40552	0.332391	4.22852	2.3523e-05	0.00258712	UP
Vitvi029664	858.489	1.35269	0.301025	4.49361	7.00252e-06	0.000964081	UP
Vitvi029665	552.724	1.21856	0.323023	3.77236	0.000161713	0.0110525	UP
Vitvi029671	425.087	1.66719	0.307156	5.42782	5.7048e-08	1.7329e-05	UP
Vitvi029672	501.953	1.24268	0.38235	3.25011	0.00115361	0.0434578	UP
Vitvi029673	767.854	1.64955	0.307406	5.36601	8.04962e-08	2.29919e-05	UP
Vitvi029681	2678.01	1.22969	0.248581	4.94682	7.54342e-07	0.000151956	UP
Vitvi029685	1763.83	1.64451	0.263128	6.24985	4.10848e-10	2.12497e-07	UP
Vitvi030135	7469.48	-2.26516	0.282842	-8.00859	1.16028e-15	1.85035e-12	DOWN
Vitvi030403	523.218	4.12335	0.3953	10.431	1.79079e-25	8.56756e-22	UP
Vitvi030475	28.3653	-4.39666	1.1857	-3.70808	0.000208834	0.0131031	DOWN
Vitvi030485	50.3486	-3.39972	0.590746	-5.75496	8.66601e-09	3.60525e-06	DOWN
Vitvi030446	93.2677	-2.34781	0.594107	-3.95183	7.75571e-05	0.00650969	DOWN
Vitvi030515	167.212	1.24496	0.342936	3.63031	0.000283081	0.0159803	UP
Vitvi030602	2648.06	1.17724	0.258138	4.56051	5.103e-06	0.000751201	UP
Vitvi030656	777.59	1.01204	0.179393	5.64149	1.68581e-08	6.2041e-06	UP
Vitvi030657	5576.38	1.07449	0.158359	6.78515	1.15962e-11	1.07437e-08	UP
Vitvi030712	170.004	1.21193	0.363273	3.33614	0.000849513	0.0351126	UP
Vitvi030819	2191.19	2.01432	0.243066	8.28713	1.16016e-16	2.2202e-13	UP
Vitvi031310	689.9	1.05886	0.264599	4.00176	6.28729e-05	0.00551926	UP
Vitvi031344	426.617	-1.03534	0.287278	-3.60397	0.000313394	0.0170867	DOWN
Vitvi031385	749.235	-1.10408	0.295382	-3.73779	0.000185643	0.0121666	DOWN
Vitvi031818	1104.38	-1.81413	0.437596	-4.14568	3.3881e-05	0.00346728	DOWN
Vitvi032055	33.6334	2.00119	0.622218	3.21622	0.00129893	0.0473477	UP
Vitvi032664	476.501	1.26365	0.307716	4.10654	4.01629e-05	0.00398237	UP
Vitvi033122	3552.64	2.24815	0.360366	6.23851	4.41761e-10	2.22473e-07	UP
Vitvi033123	686.548	1.78081	0.462245	3.85252	0.000116909	0.00887815	UP
Vitvi033124	389.195	2.60459	0.564048	4.61767	3.88075e-06	0.000598919	UP
Vitvi033348	35.5809	-2.97643	0.842023	-3.53486	0.000407993	0.0203858	DOWN
Vitvi033465	3881.82	1.18338	0.186553	6.34339	2.24768e-10	1.22897e-07	UP
Vitvi033528	268.886	-1.29485	0.242309	-5.34377	9.10311e-08	2.52473e-05	DOWN
Vitvi033678	639.77	1.04027	0.273811	3.79921	0.000145155	0.0101752	UP
Vitvi033842	26.4983	-4.73672	1.35357	-3.49942	0.000466268	0.0225328	DOWN
Vitvi034135	306.564	1.20064	0.294033	4.08334	4.43927e-05	0.00427999	UP
Vitvi034411	448.9	1.37316	0.363312	3.77955	0.000157111	0.0108152	UP
Vitvi035162	4009.99	1.07855	0.159866	6.74663	1.51316e-11	1.31624e-08	UP
Vitvi035631	363.696	1.58851	0.4622	3.43685	0.000588512	0.0269434	UP
Vitvi035673	1602.29	-2.55192	0.7186	-3.55123	0.000383429	0.0196721	DOWN
Vitvi035676	145.25	-2.50383	0.595352	-4.20563	2.60359e-05	0.00281496	DOWN
Vitvi035674	2431.98	-2.60589	0.77979	-3.34178	0.000832427	0.0346308	DOWN
Vitvi035675	994.406	-3.32267	0.843389	-3.93966	8.15958e-05	0.00678912	DOWN
Vitvi035950	47.9587	2.89966	0.776382	3.73483	0.000187839	0.0122268	UP
Vitvi035962	521622	1.06298	0.237	4.48516	7.28583e-06	0.000995921	UP
Vitvi036052	476.224	1.32449	0.399726	3.31349	0.000921378	0.0374014	UP
Vitvi036177	2219.2	1.04326	0.19419	5.37238	7.77054e-08	2.2531e-05	UP
Vitvi036426	3976.36	1.24599	0.325342	3.82978	0.000128257	0.00944023	UP
Vitvi037333	754.381	-1.15789	0.222038	-5.21481	1.84002e-07	4.69499e-05	DOWN

## Sheet: Table S6
Table S6 Differentially expressed genes in four days under drought stress.
Gene	BaseMean	Log2FoldChange	LfcSE	Stat	Pvalue	Padj	Group
Vitvi000010	836.354	-1.61249	0.196393	-8.21051	2.20246e-16	6.87702e-13	DOWN
Vitvi000464	850.385	1.23965	0.28531	4.3449	1.39337e-05	0.00203033	UP
Vitvi000634	476.236	-1.7852	0.259657	-6.87522	6.18941e-12	7.1201e-09	DOWN
Vitvi000651	212.042	2.26529	0.568571	3.98419	6.77113e-05	0.00711522	UP
Vitvi000718	566.736	-1.21633	0.190451	-6.38659	1.69628e-10	1.37317e-07	DOWN
Vitvi001058	16.1268	-3.44703	0.894856	-3.85205	0.000117134	0.0111313	DOWN
Vitvi001190	2387.08	1.01464	0.207314	4.89422	9.86987e-07	0.000253795	UP
Vitvi001302	8.7418	-6.53694	1.68884	-3.87066	0.000108542	0.0105294	DOWN
Vitvi001599	16.0528	-7.41096	1.43369	-5.16915	2.35163e-07	8.39983e-05	DOWN
Vitvi001829	340.643	1.6593	0.465893	3.56155	0.000368678	0.024493	UP
Vitvi001853	1531.91	1.45124	0.225185	6.44465	1.15868e-10	9.74051e-08	UP
Vitvi001982	58.8	-1.59375	0.445065	-3.58093	0.000342372	0.0232398	DOWN
Vitvi001981	59.1819	-1.41305	0.420969	-3.35667	0.000788863	0.0422602	DOWN
Vitvi002059	245.033	1.10857	0.225627	4.91329	8.95622e-07	0.000233043	UP
Vitvi002122	1396.04	1.06166	0.232589	4.56453	5.00623e-06	0.000935224	UP
Vitvi002154	8957.38	-1.26591	0.16191	-7.81863	5.34009e-15	1.16718e-11	DOWN
Vitvi002166	86.8394	2.98543	0.865579	3.44906	0.00056255	0.0329642	UP
Vitvi002431	2374.97	1.45529	0.39243	3.70842	0.000208556	0.016576	UP
Vitvi002622	2303.47	1.07568	0.222831	4.82732	1.38383e-06	0.000320809	UP
Vitvi003463	169.242	-1.49476	0.443604	-3.36959	0.000752799	0.0407275	DOWN
Vitvi003476	4864.68	1.33378	0.36937	3.61095	0.000305076	0.0214045	UP
Vitvi003573	266.475	1.19793	0.285844	4.19084	2.77925e-05	0.00363749	UP
Vitvi003774	119.667	-1.35655	0.396754	-3.41913	0.000628214	0.0358048	DOWN
Vitvi004331	6546.17	-1.24095	0.324378	-3.82563	0.000130438	0.0119789	DOWN
Vitvi004342	477.139	1.08027	0.212043	5.09459	3.49492e-07	0.00011574	UP
Vitvi004537	80.8391	9.83064	1.23112	7.98511	1.40396e-15	3.4096e-12	UP
Vitvi004538	24.9216	3.98456	1.13963	3.49637	0.00047164	0.0287149	UP
Vitvi004539	135.599	1.56105	0.459502	3.39727	0.000680628	0.037662	UP
Vitvi005298	2596.37	1.44227	0.204896	7.03901	1.93612e-12	3.02269e-09	UP
Vitvi005592	3165.08	1.06158	0.309392	3.43119	0.000600937	0.0345912	UP
Vitvi005753	31215	1.18931	0.171174	6.94799	3.7054e-12	4.78652e-09	UP
Vitvi005819	683.811	1.85941	0.258695	7.18767	6.59043e-13	1.10805e-09	UP
Vitvi005941	167.702	-1.69346	0.392188	-4.31799	1.5746e-05	0.00222039	DOWN
Vitvi006154	4195.53	-1.3412	0.250134	-5.36193	8.23361e-08	3.27204e-05	DOWN
Vitvi006196	2711.44	-1.43497	0.211537	-6.78357	1.17242e-11	1.26986e-08	DOWN
Vitvi006369	113.038	-1.44813	0.315649	-4.58778	4.47991e-06	0.000851456	DOWN
Vitvi007236	131.536	-1.09768	0.289601	-3.79031	0.000150458	0.0132071	DOWN
Vitvi007307	62.8873	-1.67698	0.423931	-3.95578	7.62856e-05	0.00790224	DOWN
Vitvi007290	225.971	1.41029	0.421091	3.34913	0.000810671	0.0432167	UP
Vitvi007401	254.684	4.9852	0.735517	6.77782	1.22007e-11	1.26986e-08	UP
Vitvi007540	781.866	1.2663	0.261662	4.83947	1.30187e-06	0.000308778	UP
Vitvi007599	6917.07	-1.09666	0.245669	-4.46397	8.04531e-06	0.00137248	DOWN
Vitvi007734	718.982	-1.76335	0.304353	-5.79376	6.88277e-09	3.85735e-06	DOWN
Vitvi007752	215.975	-1.60825	0.28715	-5.60073	2.13455e-08	1.08499e-05	DOWN
Vitvi007790	194.614	2.00125	0.470878	4.25003	2.13744e-05	0.00288383	UP
Vitvi008002	853.132	-1.36322	0.209642	-6.50261	7.89394e-11	6.90152e-08	DOWN
Vitvi008043	78.188	3.39502	0.511898	6.63223	3.30662e-11	3.1423e-08	UP
Vitvi008042	39.0795	3.75452	0.926306	4.05321	5.05191e-05	0.00563366	UP
Vitvi008041	27.4683	3.84385	1.01852	3.77397	0.000160669	0.0138257	UP
Vitvi008172	494.371	1.59002	0.464859	3.42043	0.000625229	0.0357739	UP
Vitvi008734	9480.32	1.1466	0.165042	6.94732	3.72288e-12	4.78652e-09	UP
Vitvi008828	962.129	1.13143	0.328395	3.44532	0.000570378	0.0333336	UP
Vitvi009221	730.952	1.29437	0.229519	5.6395	1.70549e-08	8.87544e-06	UP
Vitvi009319	2349.2	1.60088	0.211687	7.56249	3.95411e-14	7.50468e-11	UP
Vitvi009458	47.5027	3.55623	0.715039	4.97348	6.57615e-07	0.000186669	UP
Vitvi009531	196.136	1.3556	0.352961	3.84067	0.000122701	0.0115102	UP
Vitvi009534	127	-1.93134	0.358433	-5.3883	7.11292e-08	2.98975e-05	DOWN
Vitvi009536	3871.06	-1.00165	0.247886	-4.04078	5.32736e-05	0.00585126	DOWN
Vitvi009818	389.895	1.51985	0.342104	4.44267	8.8851e-06	0.00146016	UP
Vitvi009950	455.376	1.08812	0.277244	3.92477	8.68125e-05	0.00874406	UP
Vitvi010098	21.2735	5.07016	1.36599	3.71172	0.000205855	0.0164211	UP
Vitvi010182	791.192	1.2943	0.343404	3.76903	0.000163886	0.013894	UP
Vitvi010183	1047.64	1.07178	0.298209	3.59405	0.000325579	0.0223078	UP
Vitvi010511	167.575	1.06066	0.281603	3.7665	0.000165552	0.0139027	UP
Vitvi010723	53.4901	-1.97075	0.441213	-4.46668	7.94437e-06	0.00136724	DOWN
Vitvi011096	129.269	1.27787	0.348434	3.66746	0.000244968	0.0185912	UP
Vitvi011371	111.436	-1.25911	0.308259	-4.0846	4.41532e-05	0.00516074	DOWN
Vitvi011594	158.259	1.23298	0.338401	3.64355	0.000268905	0.019657	UP
Vitvi011646	1989.2	1.84037	0.478126	3.84913	0.000118539	0.011216	UP
Vitvi011762	7.64078	-6.3351	1.80462	-3.5105	0.00044727	0.0276234	DOWN
Vitvi011776	67.6515	2.65788	0.720987	3.68644	0.000227412	0.0175637	UP
Vitvi012639	1371.31	1.09603	0.330305	3.31822	0.000905941	0.0472581	UP
Vitvi013272	242.624	1.14378	0.310173	3.68757	0.000226406	0.0175481	UP
Vitvi013450	211.047	-1.38674	0.370824	-3.73963	0.000184295	0.0150303	DOWN
Vitvi013571	1719.47	-1.18275	0.273215	-4.329	1.4979e-05	0.00214052	DOWN
Vitvi014580	133.247	-1.07754	0.29489	-3.65404	0.000258142	0.0191261	DOWN
Vitvi014708	71.1318	2.55993	0.510099	5.0185	5.20775e-07	0.000158091	UP
Vitvi014875	699.244	1.33235	0.2889	4.61179	3.99214e-06	0.000786092	UP
Vitvi014905	109.838	1.76645	0.481073	3.67189	0.000240763	0.0183999	UP
Vitvi015260	126.219	1.24222	0.351284	3.53623	0.00040588	0.0259395	UP
Vitvi015338	391.806	1.13681	0.324113	3.50745	0.000452422	0.0277769	UP
Vitvi015340	3626.9	1.19315	0.263266	4.53209	5.84018e-06	0.00106374	UP
Vitvi015373	183.456	1.35142	0.404963	3.33715	0.000846419	0.0444716	UP
Vitvi015586	248.412	2.85806	0.540718	5.28568	1.2524e-07	4.80242e-05	UP
Vitvi015789	688.68	1.21863	0.344081	3.54169	0.000397569	0.0255611	UP
Vitvi016064	4227.79	-1.52095	0.333549	-4.55991	5.11749e-06	0.000947906	DOWN
Vitvi016844	7.43823	-6.29532	1.84299	-3.41582	0.000635913	0.0358048	DOWN
Vitvi017121	201.043	-1.06959	0.212312	-5.03782	4.70854e-07	0.000147021	DOWN
Vitvi017297	1979.59	-1.70302	0.242442	-7.02443	2.14937e-12	3.13192e-09	DOWN
Vitvi017517	1136.42	1.20816	0.247717	4.8772	1.07604e-06	0.000267896	UP
Vitvi017596	276.169	-1.20967	0.251764	-4.80477	1.54928e-06	0.000352735	DOWN
Vitvi017623	2859.04	1.37603	0.385481	3.56964	0.000357473	0.023982	UP
Vitvi017721	820.978	1.16487	0.279112	4.17347	2.99992e-05	0.00385702	UP
Vitvi018100	110.202	1.35275	0.359894	3.75876	0.000170757	0.0141373	UP
Vitvi018157	153.509	-1.02289	0.292748	-3.49409	0.000475677	0.0288802	DOWN
Vitvi018326	5657.17	-2.34754	0.227605	-10.3141	6.08479e-25	1.32995e-20	DOWN
Vitvi018415	270.7	-1.18662	0.23026	-5.15337	2.55852e-07	8.87645e-05	DOWN
Vitvi018713	38.4481	2.78914	0.685446	4.06908	4.71983e-05	0.00537298	UP
Vitvi018922	1228.4	-1.27182	0.236868	-5.36933	7.90297e-08	3.22838e-05	DOWN
Vitvi019286	4459.33	1.04846	0.216118	4.85131	1.22647e-06	0.000294583	UP
Vitvi019841	1190.8	-2.3161	0.385839	-6.00277	1.93978e-09	1.41326e-06	DOWN
Vitvi019954	880.165	1.32064	0.223087	5.91981	3.22317e-09	2.07721e-06	UP
Vitvi020023	788.934	1.13613	0.304555	3.73046	0.000191127	0.0155296	UP
Vitvi020093	5962.79	1.73391	0.215238	8.05579	7.89684e-16	2.15751e-12	UP
Vitvi020315	3383.35	1.02829	0.233963	4.39509	1.10726e-05	0.00172853	UP
Vitvi020508	100.731	1.41502	0.428577	3.30167	0.000961103	0.0490814	UP
Vitvi020585	228.956	-1.05382	0.246045	-4.28303	1.84368e-05	0.00251858	DOWN
Vitvi021004	2124.2	1.59233	0.340369	4.67825	2.8934e-06	0.000608087	UP
Vitvi021006	58.6335	4.32655	0.941761	4.59411	4.34603e-06	0.000833256	UP
Vitvi021022	63.4555	-1.23131	0.340749	-3.61354	0.000302045	0.0212961	DOWN
Vitvi021872	2215.11	-1.16343	0.330238	-3.52302	0.000426659	0.0267974	DOWN
Vitvi021902	82.8858	1.50353	0.354861	4.23695	2.26573e-05	0.00301964	UP
Vitvi022051	704.822	1.04509	0.233033	4.48475	7.29993e-06	0.00128673	UP
Vitvi022211	57.4466	-2.17856	0.626875	-3.47527	0.000510339	0.0303111	DOWN
Vitvi022320	27.0449	2.88421	0.870994	3.3114	0.000928298	0.0480801	UP
Vitvi022533	329.905	1.101	0.267935	4.10918	3.97061e-05	0.00479479	UP
Vitvi022664	8.65099	-6.51649	1.61481	-4.03544	5.44997e-05	0.00591908	DOWN
Vitvi022751	900.801	1.84184	0.416648	4.42061	9.84233e-06	0.00158179	UP
Vitvi023422	77.2503	2.55702	0.706442	3.61957	0.000295094	0.0208733	UP
Vitvi023408	121009	-1.62649	0.235103	-6.9182	4.57419e-12	5.55434e-09	DOWN
Vitvi023471	256.058	1.41502	0.397106	3.56332	0.000366194	0.0244021	UP
Vitvi024816	7.78405	6.45497	1.71873	3.75565	0.00017289	0.0142598	UP
Vitvi024937	401.588	1.32428	0.322553	4.10562	4.03241e-05	0.00481676	UP
Vitvi024946	6.8561	6.27078	1.78644	3.51021	0.000447757	0.0276234	UP
Vitvi025149	853.693	1.00159	0.216957	4.61654	3.90194e-06	0.000775315	UP
Vitvi025173	7.03371	6.30759	1.69778	3.71519	0.000203055	0.016257	UP
Vitvi025232	591.666	-1.0302	0.172136	-5.98482	2.16634e-09	1.47968e-06	DOWN
Vitvi026383	48.8478	-2.21773	0.669382	-3.31309	0.000922697	0.0479823	DOWN
Vitvi026396	28.5245	-7.27062	1.98545	-3.66196	0.000250297	0.0187354	DOWN
Vitvi027031	470.927	3.45532	0.366018	9.44031	3.71683e-21	4.06194e-17	UP
Vitvi027269	109.733	2.35032	0.420408	5.59057	2.2632e-08	1.12424e-05	UP
Vitvi027299	9.83656	6.79097	1.60393	4.23395	2.29626e-05	0.00304178	UP
Vitvi027324	112.663	-1.30951	0.332162	-3.94238	8.06763e-05	0.0082786	DOWN
Vitvi027361	1292.42	1.1601	0.240396	4.82581	1.39438e-06	0.000320809	UP
Vitvi027432	725.398	1.0353	0.294415	3.51646	0.000437342	0.0273896	UP
Vitvi027620	17.9051	4.80366	1.19063	4.03457	5.47035e-05	0.00591908	UP
Vitvi027866	1109.53	1.22597	0.326131	3.75915	0.000170494	0.0141373	UP
Vitvi027911	20.8106	2.36289	0.635461	3.7184	0.000200492	0.0161295	UP
Vitvi028700	292.955	1.58484	0.383186	4.13596	3.53473e-05	0.00436489	UP
Vitvi028826	17.4031	3.9228	0.956616	4.10071	4.11886e-05	0.00486626	UP
Vitvi028839	7587.33	-1.00028	0.227751	-4.39199	1.12318e-05	0.00172882	DOWN
Vitvi029503	33.6057	-1.79486	0.525334	-3.4166	0.000634091	0.0358048	DOWN
Vitvi029537	33.8989	2.20642	0.58497	3.77186	0.000162035	0.0138886	UP
Vitvi030057	34.164	-2.80816	0.807146	-3.47912	0.000503054	0.030124	DOWN
Vitvi030088	1573.1	1.15293	0.152562	7.55714	4.12024e-14	7.50468e-11	UP
Vitvi030135	4358.51	1.34177	0.212671	6.30915	2.80564e-10	2.19011e-07	UP
Vitvi030446	105.933	2.63323	0.702885	3.74632	0.000179445	0.0147448	UP
Vitvi030485	27.6321	2.49002	0.563628	4.41785	9.96881e-06	0.00158295	UP
Vitvi030526	632.605	-1.23951	0.351637	-3.52496	0.000423541	0.0267553	DOWN
Vitvi030665	164.37	1.10773	0.30062	3.68482	0.000228865	0.0176137	UP
Vitvi032139	153.059	-1.20307	0.345791	-3.47917	0.000502964	0.030124	DOWN
Vitvi032304	893.377	-1.20269	0.27374	-4.39356	1.11508e-05	0.00172853	DOWN
Vitvi033603	110.592	-1.01013	0.290557	-3.47653	0.000507948	0.0302513	DOWN
Vitvi033836	621.201	1.04298	0.25152	4.14671	3.37291e-05	0.00423688	UP
Vitvi033934	5358.21	-1.53975	0.18178	-8.4704	2.44557e-17	1.06906e-13	DOWN
Vitvi034069	526.479	2.75983	0.59963	4.60256	4.17326e-06	0.000814419	UP
Vitvi034410	133.687	3.04689	0.77381	3.93752	8.23292e-05	0.00833087	UP
Vitvi034568	30.0272	3.92366	0.822931	4.76791	1.86151e-06	0.00040687	UP
Vitvi034723	12.2713	-3.74767	1.0732	-3.49207	0.000479293	0.0289389	DOWN
Vitvi035006	61.9424	3.77881	0.879032	4.29883	1.71701e-05	0.00239036	UP
Vitvi035029	7.78449	-6.36676	1.68947	-3.76849	0.000164238	0.013894	DOWN
Vitvi035162	3713.11	-1.23725	0.133715	-9.25287	2.18548e-20	1.59227e-16	DOWN
Vitvi035191	8.2706	6.54105	1.73293	3.77457	0.000160287	0.0138257	UP
Vitvi035266	8.63943	6.60524	1.70446	3.87527	0.000106506	0.0103924	UP
Vitvi035271	493.174	1.23721	0.243434	5.08231	3.72875e-07	0.000121641	UP
Vitvi035950	42.8814	-4.17237	0.955873	-4.36499	1.27131e-05	0.00191635	DOWN
Vitvi036022	380.093	-1.12518	0.276152	-4.07448	4.61163e-05	0.00530507	DOWN
Vitvi036088	1225.17	-1.1174	0.261656	-4.27051	1.95026e-05	0.00264763	DOWN
Vitvi000958	29.8983	4.29587	1.21101	3.54735	0.000389126	0.0252861	UP
Vitvi008055	29.3397	3.22833	0.977728	3.30187	0.000960424	0.0490814	UP
Vitvi017505	9.35035	6.71992	1.84077	3.6506	0.000261631	0.0192541	UP
Vitvi021112	13.6133	7.25999	1.5486	4.68808	2.75778e-06	0.000590949	UP
Vitvi037355	6.84948	6.26953	1.83888	3.40942	0.000651009	0.0363916	UP

## Sheet: Table S7
Table S7 Differentially expressed genes in eight days under drought stress.
Gene	BaseMean	Log2FoldChange	LfcSE	Stat	Pvalue	Padj	Group
Vitvi000037	888.109	2.06398	0.210392	9.81017	1.01796e-22	2.24956e-20	UP
Vitvi000052	960.056	-1.80563	0.152306	-11.8553	2.01908e-32	1.38638e-29	DOWN
Vitvi000067	63.2083	2.87909	0.60446	4.76308	1.90665e-06	3.62226e-05	UP
Vitvi000064	3237.5	-1.25739	0.188608	-6.6667	2.61611e-11	1.40496e-09	DOWN
Vitvi000077	2601.74	-1.17772	0.264193	-4.4578	8.28033e-06	0.000131225	DOWN
Vitvi000134	120.334	1.25481	0.452569	2.77263	0.00556056	0.0308713	UP
Vitvi000175	547.369	-1.32706	0.281909	-4.70739	2.50911e-06	4.6207e-05	DOWN
Vitvi000190	365.775	-1.08916	0.415445	-2.62166	0.00875028	0.0439709	DOWN
Vitvi000225	35.0155	3.72086	0.881837	4.21944	2.4491e-05	0.000337537	UP
Vitvi000231	308.856	5.05502	0.584524	8.6481	5.23656e-18	7.45763e-16	UP
Vitvi000236	1234.53	-1.14584	0.172984	-6.62398	3.49644e-11	1.81193e-09	DOWN
Vitvi000283	1089.15	-1.72492	0.487962	-3.53494	0.000407862	0.00371286	DOWN
Vitvi000337	620.1	1.31957	0.17243	7.6528	1.96655e-14	1.68039e-12	UP
Vitvi000378	4255.93	1.16169	0.149513	7.76982	7.8599e-15	7.16182e-13	UP
Vitvi000385	309.564	-3.68491	0.619415	-5.94901	2.69764e-09	9.99321e-08	DOWN
Vitvi000452	69.0209	-2.86812	0.71457	-4.01378	5.97551e-05	0.000732219	DOWN
Vitvi000455	4480.72	1.08281	0.164281	6.59121	4.36249e-11	2.21887e-09	UP
Vitvi000456	557.692	-1.16879	0.410062	-2.85028	0.00436812	0.0255098	DOWN
Vitvi000508	650.74	1.28149	0.352822	3.63212	0.000281107	0.00272047	UP
Vitvi000509	5991.59	1.52442	0.216177	7.05169	1.76755e-12	1.12526e-10	UP
Vitvi000510	1505.49	-1.33284	0.327288	-4.07236	4.65383e-05	0.000589424	DOWN
Vitvi000527	1249.31	1.14942	0.155138	7.40901	1.2725e-13	9.66999e-12	UP
Vitvi000528	462.383	-1.63042	0.625784	-2.60541	0.00917649	0.0456356	DOWN
Vitvi000545	322.435	-1.15412	0.232833	-4.95685	7.16435e-07	1.51365e-05	DOWN
Vitvi000580	3067.38	1.03911	0.215776	4.8157	1.46688e-06	2.86608e-05	UP
Vitvi000634	140.305	-1.83737	0.267462	-6.86965	6.43602e-12	3.72708e-10	DOWN
Vitvi000650	6634.53	2.00352	0.331291	6.04761	1.4701e-09	5.79181e-08	UP
Vitvi000704	389.756	-3.41085	1.00647	-3.38894	0.000701634	0.0058195	DOWN
Vitvi000744	455.749	-1.35528	0.268706	-5.04371	4.56592e-07	1.02075e-05	DOWN
Vitvi000770	65.8374	-2.1402	0.601407	-3.55866	0.00037275	0.00343223	DOWN
Vitvi000792	86.0146	1.22819	0.432789	2.83784	0.00454197	0.0262651	UP
Vitvi000848	9645.71	1.21607	0.377576	3.22072	0.00127868	0.00953231	UP
Vitvi000849	8035.31	1.29078	0.352774	3.65894	0.000253264	0.00248842	UP
Vitvi000876	31.9535	4.11127	0.688961	5.96734	2.41146e-09	9.05521e-08	UP
Vitvi000914	319.483	-1.80643	0.3776	-4.78398	1.71858e-06	3.30746e-05	DOWN
Vitvi000930	382.199	-1.03845	0.404527	-2.56707	0.0102563	0.0495696	DOWN
Vitvi000962	463.198	-1.08774	0.283906	-3.83135	0.00012744	0.00139214	DOWN
Vitvi001005	864.962	-1.56384	0.418462	-3.73711	0.000186146	0.00192101	DOWN
Vitvi001024	80.215	-1.22084	0.372238	-3.27972	0.00103912	0.00803945	DOWN
Vitvi001040	3509.71	1.32114	0.248263	5.32152	1.02903e-07	2.61696e-06	UP
Vitvi001049	1043.45	2.0867	0.232887	8.96011	3.24352e-19	5.42259e-17	UP
Vitvi001167	1268.64	1.20088	0.206139	5.82559	5.69103e-09	1.9379e-07	UP
Vitvi001176	154.209	-2.95963	0.701121	-4.22128	2.42924e-05	0.00033504	DOWN
Vitvi001185	175.009	1.46503	0.455346	3.21739	0.00129363	0.0096363	UP
Vitvi001342	1768.79	-1.48666	0.388209	-3.82952	0.000128391	0.00140094	DOWN
Vitvi001379	519.331	-1.44468	0.293166	-4.92784	8.31436e-07	1.73187e-05	DOWN
Vitvi001465	929.257	-1.20113	0.386931	-3.10424	0.00190767	0.0131647	DOWN
Vitvi001607	87.4848	-1.06298	0.391726	-2.71358	0.00665609	0.0355373	DOWN
Vitvi001675	1203.39	1.18918	0.233545	5.09187	3.54556e-07	8.12479e-06	UP
Vitvi001777	89.1548	-1.38708	0.530637	-2.61398	0.00894939	0.0448072	DOWN
Vitvi001784	549.144	-1.22508	0.449622	-2.72469	0.00643613	0.0346985	DOWN
Vitvi001846	1233.22	-1.36945	0.167562	-8.17277	3.01386e-16	3.33014e-14	DOWN
Vitvi001863	233.358	-1.93103	0.576877	-3.34738	0.000815793	0.00659287	DOWN
Vitvi001892	279.284	2.03719	0.457009	4.45766	8.28605e-06	0.000131225	UP
Vitvi001900	5883.67	-1.59934	0.186922	-8.55617	1.16678e-17	1.57976e-15	DOWN
Vitvi001918	310.78	-1.27792	0.217191	-5.88386	4.00808e-09	1.41653e-07	DOWN
Vitvi001956	321.829	-2.67188	0.481828	-5.5453	2.93453e-08	8.45866e-07	DOWN
Vitvi001964	1395.29	-1.64109	0.379898	-4.31983	1.56151e-05	0.000229348	DOWN
Vitvi001967	413.99	-1.91774	0.355395	-5.39609	6.81073e-08	1.79374e-06	DOWN
Vitvi001996	25.6316	-2.15528	0.686199	-3.14089	0.00168435	0.01191	DOWN
Vitvi002006	226.29	3.10357	0.441404	7.03113	2.04862e-12	1.27465e-10	UP
Vitvi002037	49.3013	-1.18638	0.439306	-2.70057	0.0069221	0.0367231	DOWN
Vitvi002081	1335.94	-1.26197	0.426998	-2.95545	0.00312215	0.0195845	DOWN
Vitvi002240	17896.1	2.17809	0.271303	8.02824	9.88782e-16	9.95695e-14	UP
Vitvi002243	493.739	2.98449	0.326124	9.1514	5.62006e-20	1.00047e-17	UP
Vitvi002249	7596.54	-1.13002	0.135297	-8.35216	6.70241e-17	8.15573e-15	DOWN
Vitvi002265	143263	1.16715	0.209375	5.57443	2.48346e-08	7.2899e-07	UP
Vitvi002268	83.4051	1.32387	0.419398	3.1566	0.0015962	0.0114084	UP
Vitvi002274	6657.37	-1.15614	0.147682	-7.82859	4.93364e-15	4.60457e-13	DOWN
Vitvi002284	318.838	1.44904	0.260389	5.56491	2.62282e-08	7.65194e-07	UP
Vitvi002396	229.91	1.05742	0.315869	3.34766	0.000814963	0.0065917	UP
Vitvi002504	630.126	-1.45969	0.41978	-3.47727	0.000506555	0.00444774	DOWN
Vitvi002513	106.082	1.30769	0.454318	2.87836	0.00399748	0.0237869	UP
Vitvi002492	1612.32	1.14293	0.150911	7.57357	3.63094e-14	2.97057e-12	UP
Vitvi002493	36272.2	1.14977	0.110051	10.4476	1.5031e-25	4.1882e-23	UP
Vitvi002494	137.166	1.2746	0.270977	4.70372	2.55462e-06	4.69553e-05	UP
Vitvi002531	1016.38	-1.52926	0.488104	-3.13306	0.00172993	0.0121652	DOWN
Vitvi002597	823.248	-1.28182	0.299786	-4.27577	1.9048e-05	0.000272078	DOWN
Vitvi002604	383.12	-2.34259	0.475116	-4.93056	8.19941e-07	1.70978e-05	DOWN
Vitvi002601	4934.41	1.24765	0.115481	10.804	3.29618e-27	1.07411e-24	UP
Vitvi002606	152.901	-2.19513	0.644517	-3.40585	0.000659587	0.00551837	DOWN
Vitvi002576	1972.29	-1.6531	0.433141	-3.81654	0.000135336	0.00146838	DOWN
Vitvi002622	6471.46	1.60833	0.334419	4.80933	1.51438e-06	2.94692e-05	UP
Vitvi002645	118.944	-1.21976	0.314066	-3.88376	0.000102851	0.00116251	DOWN
Vitvi002652	3024.19	1.20604	0.198566	6.07377	1.2494e-09	4.99395e-08	UP
Vitvi002665	114.232	-1.63544	0.412114	-3.96843	7.23482e-05	0.000861813	DOWN
Vitvi002682	4757.84	1.39186	0.145427	9.57086	1.06015e-21	2.16835e-19	UP
Vitvi002709	1722.1	1.02164	0.129183	7.90844	2.60638e-15	2.5181e-13	UP
Vitvi002703	36840.1	-1.07326	0.230832	-4.64954	3.32673e-06	5.88405e-05	DOWN
Vitvi002757	968.26	1.65601	0.254314	6.51169	7.43105e-11	3.69172e-09	UP
Vitvi002763	727.481	1.09013	0.369013	2.95417	0.00313508	0.0196463	UP
Vitvi002840	2354.6	-1.18842	0.154184	-7.70779	1.28012e-14	1.13943e-12	DOWN
Vitvi002819	311.939	3.20648	0.516567	6.20729	5.39048e-10	2.25789e-08	UP
Vitvi002870	107.552	-1.81936	0.689905	-2.63711	0.00836152	0.0424277	DOWN
Vitvi002874	3655.28	1.01546	0.256884	3.95299	7.71796e-05	0.000909091	UP
Vitvi002905	103.533	-2.92139	0.349083	-8.36877	5.8225e-17	7.17586e-15	DOWN
Vitvi002903	11325.5	-1.18082	0.0937377	-12.5971	2.19087e-36	1.91462e-33	DOWN
Vitvi002912	1498.54	-2.25608	0.822261	-2.74375	0.00607413	0.0331576	DOWN
Vitvi002936	580.983	1.34583	0.224351	5.99877	1.98814e-09	7.64479e-08	UP
Vitvi003012	2215.07	1.06075	0.392201	2.70462	0.00683833	0.036379	UP
Vitvi003078	81.5384	-1.32194	0.507569	-2.60445	0.00920214	0.0457235	DOWN
Vitvi003223	298.745	1.06267	0.198048	5.36572	8.06282e-08	2.09198e-06	UP
Vitvi003222	576.055	-1.15525	0.19015	-6.07547	1.23625e-09	4.95171e-08	DOWN
Vitvi003346	23.7153	3.49502	0.694076	5.0355	4.76603e-07	1.06055e-05	UP
Vitvi003464	1868.93	1.60471	0.138374	11.5969	4.27388e-31	2.34771e-28	UP
Vitvi003465	69.8651	1.60805	0.376653	4.26931	1.96083e-05	0.000279251	UP
Vitvi003508	361.316	-1.63927	0.198128	-8.27378	1.29781e-16	1.52145e-14	DOWN
Vitvi003509	60.8238	-1.51055	0.412412	-3.66272	0.000249548	0.00246228	DOWN
Vitvi003549	97.869	1.61578	0.329109	4.90956	9.12809e-07	1.88467e-05	UP
Vitvi003555	2077.85	-1.01853	0.137527	-7.40605	1.30121e-13	9.84923e-12	DOWN
Vitvi003598	406.876	-1.03492	0.309342	-3.34554	0.000821225	0.00662841	DOWN
Vitvi003575	1812.05	1.04915	0.146735	7.14999	8.67833e-13	5.71403e-11	UP
Vitvi003581	3243.66	-1.14662	0.116204	-9.86731	5.76923e-23	1.30493e-20	DOWN
Vitvi003716	16971.7	1.45872	0.103833	14.0487	7.85025e-45	1.18263e-41	UP
Vitvi003718	4955.79	1.13637	0.212453	5.34879	8.85441e-08	2.28503e-06	UP
Vitvi003804	76.0061	-1.11953	0.321139	-3.48611	0.000490092	0.00432423	DOWN
Vitvi003814	23.2798	-2.17596	0.695104	-3.13041	0.00174565	0.0122534	DOWN
Vitvi003823	1601.37	1.31615	0.158385	8.30983	9.58356e-17	1.15883e-14	UP
Vitvi003834	6009.18	-1.04087	0.116876	-8.90583	5.29879e-19	8.70722e-17	DOWN
Vitvi003852	1885.49	1.10311	0.168086	6.56278	5.28139e-11	2.65117e-09	UP
Vitvi003893	918.981	-1.63303	0.446434	-3.65794	0.000254252	0.00249655	DOWN
Vitvi003925	743.389	1.01504	0.20906	4.85528	1.20217e-06	2.41708e-05	UP
Vitvi003984	469.435	2.44525	0.33156	7.375	1.64348e-13	1.21998e-11	UP
Vitvi004005	10838.3	-2.54694	0.219603	-11.5979	4.2213e-31	2.34771e-28	DOWN
Vitvi004006	1341.98	-4.02825	0.311404	-12.9357	2.82851e-38	2.71905e-35	DOWN
Vitvi004010	17312	-6.27251	0.196191	-31.9714	2.72358e-224	5.23635e-220	DOWN
Vitvi004092	402.832	2.0529	0.341792	6.00629	1.8982e-09	7.3136e-08	UP
Vitvi004117	29.7463	4.80593	1.25303	3.83545	0.000125336	0.00137306	UP
Vitvi004127	7543.01	-1.44019	0.18437	-7.81142	5.65483e-15	5.22691e-13	DOWN
Vitvi004169	98.4595	-1.07326	0.418663	-2.56354	0.0103611	0.0499256	DOWN
Vitvi004202	423.109	-1.66576	0.439853	-3.78707	0.000152432	0.0016138	DOWN
Vitvi004211	392.187	-1.13929	0.399493	-2.85184	0.00434669	0.0254397	DOWN
Vitvi004239	8101.49	-2.31235	0.266735	-8.66908	4.35634e-18	6.29736e-16	DOWN
Vitvi004272	10638.2	-1.97518	0.703404	-2.80803	0.00498457	0.0283195	DOWN
Vitvi004276	232.716	-1.41627	0.416186	-3.40298	0.000666545	0.00556932	DOWN
Vitvi004332	589.727	-1.907	0.368623	-5.17331	2.29985e-07	5.49962e-06	DOWN
Vitvi004385	80.417	1.29329	0.443138	2.91849	0.0035173	0.0215019	UP
Vitvi004386	544.034	-1.00545	0.323179	-3.11113	0.00186372	0.0129264	DOWN
Vitvi004447	60.9875	-4.8567	1.03403	-4.69684	2.64211e-06	4.83783e-05	DOWN
Vitvi004575	50.4804	-1.32204	0.385111	-3.43286	0.000597241	0.00508697	DOWN
Vitvi004600	111.279	-2.84343	1.05022	-2.70747	0.00677982	0.0361377	DOWN
Vitvi004964	169.782	1.04539	0.39334	2.65772	0.00786716	0.0404348	UP
Vitvi005030	278.948	7.50527	1.97677	3.79673	0.000146619	0.00156258	UP
Vitvi005028	230.238	3.16036	0.536428	5.89148	3.82744e-09	1.36617e-07	UP
Vitvi005037	21.7371	-5.50998	1.41374	-3.89744	9.72157e-05	0.0011132	DOWN
Vitvi005173	5951.8	-1.40852	0.192891	-7.30217	2.83169e-13	2.02387e-11	DOWN
Vitvi005181	6199.37	-1.05574	0.150047	-7.0361	1.97689e-12	1.23803e-10	DOWN
Vitvi005213	250.333	-1.35411	0.23575	-5.74382	9.25626e-09	3.0047e-07	DOWN
Vitvi005207	669.512	1.26585	0.225079	5.62404	1.86546e-08	5.63418e-07	UP
Vitvi005225	185.103	1.46785	0.448588	3.27217	0.00106727	0.00821104	UP
Vitvi005249	22722	1.24243	0.124152	10.0073	1.41513e-23	3.31796e-21	UP
Vitvi005275	310.401	-2.42128	0.409771	-5.90885	3.44497e-09	1.24032e-07	DOWN
Vitvi005279	165.71	-1.12821	0.259864	-4.34153	1.41493e-05	0.000209257	DOWN
Vitvi005280	174.276	-1.05815	0.259008	-4.08541	4.39999e-05	0.00056071	DOWN
Vitvi005299	628.931	1.47251	0.230363	6.39215	1.6357e-10	7.55962e-09	UP
Vitvi005307	9755.62	-1.0159	0.279096	-3.63995	0.00027269	0.00265053	DOWN
Vitvi005309	2177.13	-1.77305	0.352422	-5.03105	4.8781e-07	1.078e-05	DOWN
Vitvi005313	3441.58	-1.3772	0.258592	-5.32574	1.00543e-07	2.56372e-06	DOWN
Vitvi005315	1789.48	-1.69667	0.165875	-10.2286	1.4767e-24	3.78548e-22	DOWN
Vitvi005385	5723.66	-1.20709	0.104775	-11.5208	1.03609e-30	5.38374e-28	DOWN
Vitvi005515	220.399	-1.409	0.350208	-4.02333	5.73813e-05	0.000705379	DOWN
Vitvi005546	4554.64	-1.42297	0.182155	-7.81186	5.63491e-15	5.22691e-13	DOWN
Vitvi005555	313.516	1.31322	0.227655	5.76849	7.99857e-09	2.64228e-07	UP
Vitvi005560	3797.04	-1.85534	0.696523	-2.66372	0.0077283	0.039867	DOWN
Vitvi005611	106.136	-2.01163	0.693991	-2.89865	0.00374776	0.0226515	DOWN
Vitvi005613	447.527	-1.34518	0.42638	-3.15488	0.00160565	0.0114546	DOWN
Vitvi005615	44.104	-1.68238	0.567366	-2.96525	0.00302441	0.0190522	DOWN
Vitvi005694	210.597	1.73732	0.404561	4.29433	1.75219e-05	0.000253096	UP
Vitvi005712	432.384	-1.11972	0.362138	-3.09197	0.00198834	0.0136139	DOWN
Vitvi005747	533.18	1.00386	0.187177	5.36318	8.17689e-08	2.11302e-06	UP
Vitvi005770	557.164	1.97361	0.169547	11.6405	2.56474e-31	1.59063e-28	UP
Vitvi005793	440.118	-1.86859	0.472281	-3.95651	7.60522e-05	0.000898144	DOWN
Vitvi006007	568.064	-1.03283	0.23205	-4.45087	8.55235e-06	0.000134777	DOWN
Vitvi006047	310.691	-2.03774	0.596541	-3.41593	0.000635654	0.00535542	DOWN
Vitvi006077	59.9781	-1.85543	0.623238	-2.97707	0.00291014	0.0184747	DOWN
Vitvi006254	2311.74	-2.18899	0.682514	-3.20724	0.00134014	0.00992509	DOWN
Vitvi006369	38.7068	-2.01293	0.55445	-3.63051	0.000282864	0.00273553	DOWN
Vitvi006396	644.702	-1.22261	0.195781	-6.24479	4.24372e-10	1.81714e-08	DOWN
Vitvi006389	12992.3	-1.02512	0.0974746	-10.5168	7.22934e-26	2.13833e-23	DOWN
Vitvi006428	4743.86	-1.00349	0.12213	-8.21656	2.09416e-16	2.38239e-14	DOWN
Vitvi006484	42.7833	-2.22935	0.545308	-4.08824	4.34649e-05	0.000555254	DOWN
Vitvi006494	45.7836	-1.66383	0.5345	-3.11287	0.00185275	0.0128781	DOWN
Vitvi006535	118.236	1.05179	0.317294	3.31488	0.000916824	0.00728081	UP
Vitvi006551	262.41	-1.72903	0.525046	-3.29311	0.000990864	0.00775666	DOWN
Vitvi006571	38.3186	-3.84983	1.08378	-3.55223	0.000381974	0.00351044	DOWN
Vitvi006633	74.9954	-2.17499	0.472621	-4.60197	4.18519e-06	7.20362e-05	DOWN
Vitvi006642	563.532	-1.08133	0.267536	-4.04181	5.30399e-05	0.000661742	DOWN
Vitvi006643	4432.43	-1.61617	0.231545	-6.97994	2.95299e-12	1.8081e-10	DOWN
Vitvi006663	70.0733	-2.80026	0.618604	-4.52674	5.99011e-06	9.9281e-05	DOWN
Vitvi006701	109.906	2.42379	0.643009	3.76945	0.00016361	0.00171289	UP
Vitvi006726	116.266	-1.06655	0.37065	-2.87751	0.00400829	0.0238439	DOWN
Vitvi006744	589.686	-1.14475	0.183306	-6.24503	4.23711e-10	1.81714e-08	DOWN
Vitvi006750	24.9223	-3.62151	0.931724	-3.88689	0.000101538	0.00115019	DOWN
Vitvi006768	180.074	-1.47796	0.328903	-4.49361	7.00264e-06	0.00011371	DOWN
Vitvi006773	6818.18	1.31833	0.170841	7.71667	1.19405e-14	1.06776e-12	UP
Vitvi006804	12435.8	1.06045	0.195101	5.43539	5.46771e-08	1.47024e-06	UP
Vitvi006811	686.57	-1.67724	0.313705	-5.34654	8.96496e-08	2.31046e-06	DOWN
Vitvi006818	141.909	-1.50825	0.491935	-3.06595	0.00216979	0.0146425	DOWN
Vitvi006896	1801.65	1.17471	0.206033	5.70154	1.1873e-08	3.79186e-07	UP
Vitvi006900	5043.83	-1.28062	0.20652	-6.20094	5.61273e-10	2.34588e-08	DOWN
Vitvi006903	19.5917	-2.2272	0.748143	-2.97697	0.00291114	0.0184747	DOWN
Vitvi006930	152.444	-2.10639	0.508056	-4.14598	3.3837e-05	0.000447729	DOWN
Vitvi006966	19.5499	-1.78962	0.621993	-2.87724	0.0040117	0.0238568	DOWN
Vitvi007026	34.7934	1.36283	0.52565	2.59266	0.00952381	0.0468778	UP
Vitvi007043	1486.57	1.02065	0.370286	2.75639	0.00584433	0.0321309	UP
Vitvi007069	197.185	-1.48874	0.501339	-2.96953	0.00298257	0.0188442	DOWN
Vitvi007097	702.13	-3.44024	1.09309	-3.14728	0.00164799	0.0116991	DOWN
Vitvi007100	41.9632	-1.33525	0.461778	-2.89155	0.00383352	0.0230755	DOWN
Vitvi007140	253.32	-1.26202	0.25257	-4.99673	5.83106e-07	1.26248e-05	DOWN
Vitvi007216	6026.27	-1.23517	0.292813	-4.2183	2.46156e-05	0.000338769	DOWN
Vitvi007231	215.433	1.01027	0.328157	3.07862	0.00207963	0.0141333	UP
Vitvi007255	1332.77	1.10326	0.216976	5.08469	3.68219e-07	8.40781e-06	UP
Vitvi007275	101.866	1.3551	0.474053	2.85853	0.00425608	0.0249931	UP
Vitvi007288	82.3084	-1.66284	0.609428	-2.72852	0.00636186	0.0343963	DOWN
Vitvi007277	2641.79	-1.65065	0.606296	-2.72251	0.00647882	0.034862	DOWN
Vitvi007290	210.777	-1.98561	0.395682	-5.01819	5.21619e-07	1.14352e-05	DOWN
Vitvi007302	976.147	-1.26761	0.34926	-3.62943	0.000284052	0.00274376	DOWN
Vitvi007312	84.7529	-3.90377	0.608868	-6.41152	1.44078e-10	6.73978e-09	DOWN
Vitvi007378	5948.91	1.03365	0.13687	7.55202	4.2857e-14	3.48608e-12	UP
Vitvi007401	1964.99	2.75716	0.97598	2.82502	0.00472779	0.0271171	UP
Vitvi007413	112.638	-2.41195	0.541756	-4.4521	8.50344e-06	0.000134116	DOWN
Vitvi007502	7473.9	-1.3193	0.374508	-3.52277	0.000427064	0.00386206	DOWN
Vitvi007539	2934.01	1.66688	0.126609	13.1655	1.38557e-39	1.40205e-36	UP
Vitvi007540	1825.34	1.15807	0.259576	4.46137	8.14356e-06	0.000129517	UP
Vitvi007591	132.397	-1.5277	0.427012	-3.57764	0.000346713	0.00322648	DOWN
Vitvi007633	792.051	-1.17927	0.382094	-3.08635	0.00202632	0.0138319	DOWN
Vitvi007644	2936.54	-1.34563	0.181068	-7.4316	1.07289e-13	8.28413e-12	DOWN
Vitvi007647	327.12	-1.21469	0.401645	-3.02428	0.00249222	0.0163701	DOWN
Vitvi007725	226.611	1.37737	0.507694	2.713	0.00666772	0.0355797	UP
Vitvi007752	69.3725	-1.88194	0.580331	-3.24287	0.00118333	0.00892188	DOWN
Vitvi007799	46.9245	-2.25874	0.620626	-3.63945	0.000273221	0.002653	DOWN
Vitvi007850	255.105	1.25535	0.397625	3.15711	0.00159339	0.0113926	UP
Vitvi007874	17577.1	-2.19816	0.370717	-5.92949	3.03869e-09	1.10857e-07	DOWN
Vitvi007928	6199.04	-1.33751	0.392015	-3.41188	0.000645171	0.0054119	DOWN
Vitvi007960	193.309	1.38359	0.446682	3.09749	0.00195169	0.0134107	UP
Vitvi008034	428.019	-1.4518	0.548376	-2.64745	0.00811023	0.041437	DOWN
Vitvi008040	268.36	2.409	0.433592	5.55592	2.76161e-08	8.02035e-07	UP
Vitvi008114	341.815	1.48053	0.55787	2.6539	0.00795668	0.0407839	UP
Vitvi008116	65.1815	-2.19709	0.690341	-3.18261	0.00145952	0.010609	DOWN
Vitvi008226	3539.69	-1.00838	0.142839	-7.05954	1.67054e-12	1.06704e-10	DOWN
Vitvi008315	2588.78	-2.39221	0.804504	-2.97352	0.00294401	0.0186413	DOWN
Vitvi008454	713.002	-1.34842	0.187338	-7.19779	6.11966e-13	4.11386e-11	DOWN
Vitvi008503	236.252	1.9282	0.388107	4.96821	6.75742e-07	1.44193e-05	UP
Vitvi008738	159.046	-2.06438	0.80516	-2.56394	0.0103492	0.0499181	DOWN
Vitvi008736	146.441	-1.95365	0.761302	-2.5662	0.010282	0.0496485	DOWN
Vitvi008757	369.409	-1.46922	0.208946	-7.0316	2.04174e-12	1.2745e-10	DOWN
Vitvi008769	244.4	-1.37531	0.439167	-3.13163	0.00173841	0.0122159	DOWN
Vitvi009015	98.0853	-2.44965	0.558545	-4.38577	1.15579e-05	0.000175178	DOWN
Vitvi009003	1917.44	1.48165	0.40658	3.64418	0.000268242	0.00261258	UP
Vitvi009063	272.184	-1.6212	0.337653	-4.80138	1.57576e-06	3.05398e-05	DOWN
Vitvi009108	60.3484	-2.07376	0.665409	-3.11652	0.00182997	0.0127614	DOWN
Vitvi009189	77.598	-3.03224	0.836249	-3.62601	0.00028784	0.00277533	DOWN
Vitvi009182	2446.07	-1.01902	0.13395	-7.60748	2.7949e-14	2.35059e-12	DOWN
Vitvi009212	666.027	-1.06857	0.131945	-8.0986	5.55943e-16	6.00481e-14	DOWN
Vitvi009221	699.806	-1.65945	0.187554	-8.84782	8.92423e-19	1.45404e-16	DOWN
Vitvi009273	188.283	-3.02215	0.505454	-5.97908	2.24395e-09	8.47585e-08	DOWN
Vitvi009282	287.798	-2.15741	0.660962	-3.26405	0.00109832	0.0083861	DOWN
Vitvi009326	160.514	-1.04274	0.401031	-2.60015	0.00931819	0.0461374	DOWN
Vitvi009325	4265.62	-1.00514	0.218317	-4.60404	4.14372e-06	7.14503e-05	DOWN
Vitvi009360	51.0897	-4.47791	0.984112	-4.5502	5.35943e-06	9.00703e-05	DOWN
Vitvi009398	11673.6	-1.28329	0.383607	-3.34534	0.000821828	0.00662893	DOWN
Vitvi009421	332.447	-1.25994	0.404913	-3.11164	0.0018605	0.0129134	DOWN
Vitvi009445	26.6867	-2.68772	0.99949	-2.6891	0.00716459	0.0376914	DOWN
Vitvi009454	487.5	-1.68552	0.298786	-5.64121	1.68857e-08	5.16951e-07	DOWN
Vitvi009495	1074.37	-1.79266	0.402838	-4.45007	8.58424e-06	0.000135168	DOWN
Vitvi009502	1409.97	-1.26597	0.164596	-7.69137	1.45565e-14	1.27792e-12	DOWN
Vitvi009511	4260.48	1.24101	0.248097	5.00209	5.67113e-07	1.23341e-05	UP
Vitvi009534	176.61	2.46819	0.300956	8.20117	2.38068e-16	2.69241e-14	UP
Vitvi009536	5822.48	1.77089	0.235685	7.51382	5.74282e-14	4.56246e-12	UP
Vitvi009533	327.141	-2.84078	0.601796	-4.7205	2.35264e-06	4.366e-05	DOWN
Vitvi009558	53.2259	-1.52015	0.550485	-2.76148	0.005754	0.0317072	DOWN
Vitvi009602	9603.99	-1.674	0.189754	-8.82195	1.12487e-18	1.80223e-16	DOWN
Vitvi009655	61.7046	-1.84311	0.54804	-3.36309	0.000770749	0.00626837	DOWN
Vitvi009667	3014.94	-1.02845	0.232222	-4.42874	9.47839e-06	0.000147317	DOWN
Vitvi009672	1268.73	-1.46508	0.274118	-5.34471	9.05619e-08	2.33085e-06	DOWN
Vitvi009689	261.435	-1.83416	0.515471	-3.55822	0.000373382	0.0034364	DOWN
Vitvi009701	6333.83	-1.03901	0.180515	-5.7558	8.62325e-09	2.81478e-07	DOWN
Vitvi009750	838.594	-2.72605	0.260717	-10.456	1.37609e-25	3.8907e-23	DOWN
Vitvi009818	1213.7	1.63088	0.260417	6.26256	3.78718e-10	1.63992e-08	UP
Vitvi009817	826.713	-1.35231	0.379824	-3.56036	0.000370348	0.00341502	DOWN
Vitvi009835	668.806	-1.55254	0.308822	-5.02731	4.97398e-07	1.09667e-05	DOWN
Vitvi009869	105.89	1.38105	0.47848	2.88634	0.00389755	0.0233696	UP
Vitvi009896	689.243	2.13373	0.248207	8.59656	8.21409e-18	1.12951e-15	UP
Vitvi009987	6342.1	3.11736	0.202392	15.4026	1.57231e-53	3.3588e-50	UP
Vitvi009940	87.7095	-3.17351	0.925929	-3.42738	0.00060944	0.00517311	DOWN
Vitvi010070	7898.26	-1.20431	0.0944562	-12.7499	3.1203e-37	2.85671e-34	DOWN
Vitvi010095	1118.92	-2.27586	0.248167	-9.17068	4.70031e-20	8.44562e-18	DOWN
Vitvi010098	562.515	4.67451	1.01844	4.58987	4.4353e-06	7.58658e-05	UP
Vitvi010121	86.7923	-2.33193	0.754598	-3.09029	0.00199962	0.0136814	DOWN
Vitvi010143	247.685	-1.32708	0.494534	-2.6835	0.00728561	0.0381254	DOWN
Vitvi010144	983.82	-1.61128	0.405448	-3.97407	7.06538e-05	0.000844769	DOWN
Vitvi010145	187.002	-1.65884	0.357464	-4.64058	3.47433e-06	6.12821e-05	DOWN
Vitvi010176	145.732	2.49262	0.590007	4.22473	2.39226e-05	0.000330413	UP
Vitvi010240	590.926	2.25833	0.412785	5.47097	4.47582e-08	1.23358e-06	UP
Vitvi010259	4202.48	1.05392	0.132961	7.92655	2.25326e-15	2.18793e-13	UP
Vitvi010300	1472.67	-1.246	0.385652	-3.23089	0.00123407	0.00925363	DOWN
Vitvi010421	657.036	-1.16542	0.179471	-6.49362	8.38004e-11	4.14176e-09	DOWN
Vitvi010511	735.467	2.41683	0.200442	12.0575	1.77037e-33	1.30912e-30	UP
Vitvi010529	2592	-1.08289	0.140174	-7.72535	1.11542e-14	1.00211e-12	DOWN
Vitvi010538	6555.21	-1.86162	0.577134	-3.22563	0.00125697	0.009396	DOWN
Vitvi010571	221.748	-1.88041	0.648625	-2.89907	0.00374274	0.0226488	DOWN
Vitvi010765	854.564	-2.98271	0.483125	-6.17378	6.66749e-10	2.75084e-08	DOWN
Vitvi010823	1723.52	-1.3317	0.118326	-11.2546	2.19939e-29	9.15901e-27	DOWN
Vitvi010900	20697.6	-3.18923	1.00402	-3.17646	0.00149084	0.0107958	DOWN
Vitvi011036	143.417	-1.5186	0.363212	-4.18102	2.90208e-05	0.000389632	DOWN
Vitvi011046	3080.97	-1.14547	0.142248	-8.05262	8.10379e-16	8.28742e-14	DOWN
Vitvi011111	417.388	1.35087	0.353132	3.82541	0.000130556	0.00142294	UP
Vitvi011113	788.797	1.10168	0.189549	5.81211	6.16901e-09	2.08812e-07	UP
Vitvi011137	326.486	-1.65669	0.51487	-3.21769	0.00129227	0.00962988	DOWN
Vitvi011148	2324.44	-1.11807	0.176033	-6.35147	2.13268e-10	9.67049e-09	DOWN
Vitvi011152	354.411	-1.13837	0.313173	-3.63495	0.000278032	0.00269428	DOWN
Vitvi011189	24.5311	3.15918	0.952535	3.3166	0.000911197	0.00724511	UP
Vitvi011250	7958.2	-1.04772	0.1634	-6.41202	1.436e-10	6.7338e-09	DOWN
Vitvi011270	605.901	-2.23527	0.331509	-6.74272	1.55449e-11	8.68798e-10	DOWN
Vitvi011271	102.793	2.21365	0.688714	3.21418	0.00130818	0.00972962	UP
Vitvi011275	546.111	-1.59389	0.413386	-3.85569	0.000115405	0.00127904	DOWN
Vitvi011278	312.007	-1.58515	0.447816	-3.53974	0.00040052	0.00365468	DOWN
Vitvi011284	3916	-1.46049	0.305981	-4.77312	1.81391e-06	3.47008e-05	DOWN
Vitvi011308	7937.17	1.32755	0.139302	9.53002	1.57253e-21	3.14931e-19	UP
Vitvi011322	8966.39	-1.2946	0.110792	-11.6849	1.52244e-31	9.7568e-29	DOWN
Vitvi011343	154.973	2.54776	0.49881	5.10767	3.26154e-07	7.55498e-06	UP
Vitvi011366	503.423	1.61663	0.288111	5.61115	2.00988e-08	6.00962e-07	UP
Vitvi011380	22.3524	-3.59905	1.35983	-2.64669	0.00812836	0.0415185	DOWN
Vitvi011394	2616.26	-3.10488	0.682613	-4.54852	5.40256e-06	9.06367e-05	DOWN
Vitvi011421	7739.06	1.48793	0.174059	8.54844	1.24767e-17	1.67747e-15	UP
Vitvi011578	11038.7	1.02063	0.126178	8.08875	6.02783e-16	6.43839e-14	UP
Vitvi011539	65.0052	-1.39669	0.413329	-3.37913	0.000727152	0.00598213	DOWN
Vitvi011629	117.288	-1.09099	0.271055	-4.02499	5.69782e-05	0.000701321	DOWN
Vitvi011715	85.208	1.13808	0.406802	2.79763	0.00514797	0.0290196	UP
Vitvi011769	9497.65	-1.00976	0.116359	-8.67799	4.02812e-18	5.86701e-16	DOWN
Vitvi011770	85.9273	-1.37606	0.47841	-2.87632	0.00402343	0.0238969	DOWN
Vitvi011773	7518.13	1.08561	0.126066	8.61147	7.2132e-18	1.01227e-15	UP
Vitvi011846	161.266	-1.72684	0.574331	-3.0067	0.00264103	0.0171414	DOWN
Vitvi011876	201.073	1.84196	0.580446	3.17336	0.00150684	0.0108748	UP
Vitvi011870	4601.94	1.2119	0.267017	4.53866	5.6613e-06	9.44827e-05	UP
Vitvi011872	205.611	1.22065	0.407203	2.99765	0.00272068	0.0175471	UP
Vitvi011905	32.3944	2.2072	0.55081	4.00719	6.14442e-05	0.000750525	UP
Vitvi011990	36.8226	-1.77969	0.489994	-3.63207	0.000281159	0.00272047	DOWN
Vitvi011992	4515.15	-1.22855	0.133408	-9.20902	3.29118e-20	5.96945e-18	DOWN
Vitvi012019	66.3488	1.02711	0.373136	2.75264	0.00591166	0.0324088	UP
Vitvi012181	244.636	1.87074	0.222518	8.40716	4.20054e-17	5.34832e-15	UP
Vitvi012220	32.829	-1.52108	0.566388	-2.68558	0.00724033	0.0379712	DOWN
Vitvi012456	91.0014	-1.16991	0.3914	-2.98903	0.00279865	0.0179596	DOWN
Vitvi012506	91.2671	2.59969	0.399783	6.50276	7.8857e-11	3.90749e-09	UP
Vitvi012515	616.909	-2.11832	0.198128	-10.6917	1.11316e-26	3.50848e-24	DOWN
Vitvi012517	2586.63	-1.14463	0.26978	-4.24282	2.20724e-05	0.000308629	DOWN
Vitvi012612	999.673	-2.15765	0.48995	-4.40381	1.06367e-05	0.00016282	DOWN
Vitvi012653	20.6873	-3.461	0.776183	-4.459	8.23415e-06	0.000130619	DOWN
Vitvi012652	19.0528	-3.48142	0.790258	-4.40542	1.05578e-05	0.000161741	DOWN
Vitvi012758	2805.54	-1.52626	0.404067	-3.77726	0.000158566	0.00166955	DOWN
Vitvi012760	36.6263	-2.23543	0.480443	-4.65286	3.27367e-06	5.80623e-05	DOWN
Vitvi012797	282.804	-2.25172	0.490993	-4.58606	4.51694e-06	7.70565e-05	DOWN
Vitvi012812	236.093	2.89844	0.250862	11.5539	7.05462e-31	3.76756e-28	UP
Vitvi012801	551.125	-1.25081	0.43987	-2.84359	0.00446085	0.0259263	DOWN
Vitvi012859	92.3144	1.97806	0.509942	3.879	0.000104888	0.00118008	UP
Vitvi012864	1777.89	-2.49377	0.150022	-16.6227	4.77713e-62	1.8369e-58	DOWN
Vitvi012868	1498.79	-1.95028	0.374445	-5.20846	1.90418e-07	4.66961e-06	DOWN
Vitvi012876	3855.45	-1.15266	0.307268	-3.75132	0.000175907	0.00182121	DOWN
Vitvi012913	871.06	-1.13609	0.437751	-2.5953	0.00945083	0.046638	DOWN
Vitvi012950	7861.82	1.17967	0.11507	10.2518	1.16147e-24	3.05895e-22	UP
Vitvi012951	2430.3	1.36841	0.180458	7.58296	3.37756e-14	2.79901e-12	UP
Vitvi012995	2944.06	1.11303	0.12748	8.73096	2.52525e-18	3.82286e-16	UP
Vitvi013008	490.327	1.11178	0.175691	6.32804	2.48296e-10	1.1076e-08	UP
Vitvi013020	194.838	-1.91311	0.36341	-5.26434	1.40692e-07	3.52206e-06	DOWN
Vitvi013116	513.457	-1.65596	0.527158	-3.1413	0.001682	0.0118978	DOWN
Vitvi013221	297.404	-2.13952	0.564306	-3.79141	0.000149791	0.00159017	DOWN
Vitvi013237	105.104	2.26547	0.399292	5.67371	1.39738e-08	4.37559e-07	UP
Vitvi013252	159.887	2.00372	0.579405	3.45824	0.00054372	0.00470785	UP
Vitvi013272	517.085	1.01537	0.221682	4.58028	4.64364e-06	7.89837e-05	UP
Vitvi013293	11630.6	1.04978	0.202611	5.18128	2.20365e-07	5.31586e-06	UP
Vitvi013295	242.781	-1.5976	0.308673	-5.17569	2.27067e-07	5.44906e-06	DOWN
Vitvi013299	332.147	-1.68058	0.388674	-4.32388	1.53311e-05	0.000225348	DOWN
Vitvi013359	545.642	-1.16049	0.214999	-5.39765	6.75186e-08	1.78312e-06	DOWN
Vitvi013360	203.214	-1.16385	0.343523	-3.38798	0.00070409	0.00583484	DOWN
Vitvi013362	829.134	1.30194	0.230581	5.64635	1.63893e-08	5.04968e-07	UP
Vitvi013364	1285.11	-2.43599	0.919089	-2.65044	0.00803881	0.0411427	DOWN
Vitvi013383	178.96	-1.07615	0.407453	-2.64116	0.00826216	0.04199	DOWN
Vitvi013406	228.305	1.75239	0.394361	4.44362	8.84566e-06	0.000138692	UP
Vitvi013411	2460.35	1.01178	0.255199	3.96468	7.34932e-05	0.000873829	UP
Vitvi013422	2919.47	-1.09316	0.120691	-9.05752	1.33453e-19	2.29086e-17	DOWN
Vitvi013459	5519.45	1.06245	0.318679	3.33391	0.000856332	0.00686852	UP
Vitvi013475	1164.43	-4.05844	0.932072	-4.35421	1.33546e-05	0.000198421	DOWN
Vitvi013526	330.198	-1.29513	0.197398	-6.56099	5.34517e-11	2.6762e-09	DOWN
Vitvi013571	737.602	-1.43018	0.300773	-4.75501	1.98437e-06	3.75297e-05	DOWN
Vitvi013594	460.79	-1.2447	0.238456	-5.21983	1.79084e-07	4.40854e-06	DOWN
Vitvi013597	247.823	-1.98493	0.345938	-5.73781	9.59093e-09	3.1043e-07	DOWN
Vitvi013633	5350.86	1.01751	0.124144	8.19617	2.48165e-16	2.79018e-14	UP
Vitvi013679	247.58	-1.55913	0.301161	-5.17707	2.25394e-07	5.41678e-06	DOWN
Vitvi013764	1056.98	-1.12205	0.32852	-3.41548	0.000636702	0.0053581	DOWN
Vitvi013806	325.303	-1.52995	0.169434	-9.02978	1.7202e-19	2.9011e-17	DOWN
Vitvi013838	247.204	-2.26062	0.750863	-3.01069	0.00260654	0.0169646	DOWN
Vitvi013982	140.681	1.27631	0.373608	3.41617	0.000635084	0.00535532	UP
Vitvi014002	151.6	1.26496	0.337116	3.7523	0.000175219	0.00181702	UP
Vitvi014201	371.817	-1.70243	0.228437	-7.45251	9.15799e-14	7.15738e-12	DOWN
Vitvi014217	16781.4	-1.63116	0.14251	-11.4459	2.46588e-30	1.10254e-27	DOWN
Vitvi014302	795.58	1.0155	0.286396	3.5458	0.000391424	0.00358358	UP
Vitvi014303	62.7538	1.42551	0.476879	2.98925	0.0027966	0.0179524	UP
Vitvi014323	7808.39	1.43882	0.305593	4.70828	2.49817e-06	4.60938e-05	UP
Vitvi014326	2075.87	1.29852	0.359638	3.61063	0.000305449	0.00292022	UP
Vitvi014329	725.986	-3.52691	0.19951	-17.6779	6.20984e-70	5.96951e-66	DOWN
Vitvi014380	60.7544	-1.8965	0.632158	-3.00004	0.00269944	0.0174393	DOWN
Vitvi014381	220.496	-1.99869	0.525328	-3.80466	0.000141999	0.00152492	DOWN
Vitvi014383	199.008	-1.07226	0.255241	-4.20097	2.65773e-05	0.000362136	DOWN
Vitvi014398	198.434	1.87509	0.324972	5.77	7.92716e-09	2.62319e-07	UP
Vitvi014418	2181.76	-1.02612	0.145671	-7.04407	1.8671e-12	1.17695e-10	DOWN
Vitvi014426	8055.81	1.27961	0.200621	6.37826	1.79106e-10	8.21837e-09	UP
Vitvi014445	53.7139	-1.64967	0.459779	-3.58797	0.000333261	0.00313037	DOWN
Vitvi014519	2329.82	-2.27859	0.307326	-7.41425	1.2231e-13	9.33151e-12	DOWN
Vitvi014540	1052.36	-1.24737	0.201553	-6.18881	6.06193e-10	2.51178e-08	DOWN
Vitvi014534	256.23	-1.60258	0.455134	-3.52112	0.000429729	0.00388002	DOWN
Vitvi014535	69.0751	-1.2268	0.44197	-2.77575	0.00550753	0.0306212	DOWN
Vitvi014693	525.238	1.15671	0.1564	7.39587	1.40484e-13	1.05919e-11	UP
Vitvi014700	22.4938	4.15711	1.37624	3.02063	0.00252246	0.0165349	UP
Vitvi014694	1299.4	1.49238	0.264426	5.64385	1.66289e-08	5.09899e-07	UP
Vitvi014720	110.365	-1.07386	0.366687	-2.92855	0.00340542	0.0209378	DOWN
Vitvi014771	1944.86	-1.36341	0.345381	-3.94755	7.89552e-05	0.000926735	DOWN
Vitvi014794	87.182	-1.44675	0.503282	-2.87462	0.00404511	0.0239894	DOWN
Vitvi014796	91.933	-1.0268	0.354196	-2.89895	0.00374417	0.0226488	DOWN
Vitvi014801	50.5837	-3.08496	0.963196	-3.20283	0.00136083	0.0100435	DOWN
Vitvi014889	651.195	-1.90457	0.217189	-8.76917	1.79984e-18	2.7683e-16	DOWN
Vitvi014902	69.5907	-2.49558	0.535771	-4.65792	3.19421e-06	5.69636e-05	DOWN
Vitvi014908	8817.29	1.07444	0.287866	3.73243	0.000189644	0.00195292	UP
Vitvi014915	594.421	-2.80351	0.495699	-5.65567	1.55236e-08	4.79112e-07	DOWN
Vitvi014944	2109.59	-1.04151	0.226289	-4.60254	4.17363e-06	7.19017e-05	DOWN
Vitvi015002	79.9284	-2.24461	0.381326	-5.88632	3.94893e-09	1.40078e-07	DOWN
Vitvi014964	4383.8	-1.10264	0.149237	-7.38852	1.48477e-13	1.11509e-11	DOWN
Vitvi014968	6443.62	-1.42037	0.360522	-3.93977	8.15587e-05	0.000953221	DOWN
Vitvi014980	249.128	-1.44721	0.30588	-4.73129	2.23096e-06	4.16432e-05	DOWN
Vitvi015028	102.79	-2.18879	0.388124	-5.63941	1.70629e-08	5.20717e-07	DOWN
Vitvi015019	1796.58	-2.61284	0.829989	-3.14804	0.00164369	0.0116783	DOWN
Vitvi015055	3378.54	-1.02723	0.106523	-9.64323	5.25092e-22	1.09733e-19	DOWN
Vitvi015074	30.5793	2.59994	0.875287	2.97038	0.0029743	0.0188043	UP
Vitvi015117	643.82	-1.09818	0.234312	-4.68683	2.77466e-06	5.04689e-05	DOWN
Vitvi015146	130.144	-1.43128	0.391491	-3.65597	0.000256216	0.00251198	DOWN
Vitvi015158	18101.3	1.01177	0.178549	5.66665	1.45615e-08	4.53007e-07	UP
Vitvi015172	414.327	1.94275	0.517813	3.75185	0.000175538	0.00181935	UP
Vitvi015175	515.072	-1.16352	0.219899	-5.29116	1.21541e-07	3.06258e-06	DOWN
Vitvi015185	10039.6	-1.58866	0.128449	-12.368	3.89471e-35	3.11998e-32	DOWN
Vitvi015249	735.812	-2.53921	0.432002	-5.87779	4.15783e-09	1.46676e-07	DOWN
Vitvi015255	71.8269	-2.03528	0.626694	-3.24764	0.00116366	0.0087977	DOWN
Vitvi015310	1118.28	-2.34819	0.153759	-15.2719	1.17757e-52	2.264e-49	DOWN
Vitvi015345	8728.75	1.14153	0.10344	11.0357	2.57157e-28	9.15573e-26	UP
Vitvi015373	541.181	1.58717	0.259017	6.12766	8.91817e-10	3.62496e-08	UP
Vitvi015412	318.666	-1.72496	0.655762	-2.63047	0.00852677	0.043107	DOWN
Vitvi015445	5381.75	-1.55593	0.217402	-7.15691	8.2513e-13	5.47033e-11	DOWN
Vitvi015516	354.106	-1.13907	0.168919	-6.7433	1.54828e-11	8.68798e-10	DOWN
Vitvi015537	1080.35	-2.60116	0.214598	-12.1211	8.16753e-34	6.28115e-31	DOWN
Vitvi015634	3033.8	1.36924	0.1276	10.7307	7.30392e-27	2.34042e-24	UP
Vitvi015637	2655.02	2.09828	0.180349	11.6346	2.74912e-31	1.65171e-28	UP
Vitvi015639	38846.6	1.02366	0.188538	5.42948	5.6517e-08	1.51759e-06	UP
Vitvi015672	100475	-1.31838	0.188956	-6.97715	3.01236e-12	1.83859e-10	DOWN
Vitvi015702	92.0265	1.4163	0.359098	3.94404	8.01193e-05	0.000939252	UP
Vitvi015703	93.3733	1.04692	0.383674	2.72868	0.00635886	0.0343963	UP
Vitvi015704	1469.67	1.65511	0.22545	7.34137	2.11414e-13	1.53964e-11	UP
Vitvi015728	124.467	-1.65449	0.371373	-4.45507	8.38643e-06	0.000132488	DOWN
Vitvi015734	57.6938	-1.02942	0.382823	-2.68903	0.00716596	0.0376914	DOWN
Vitvi015735	297.947	-1.03764	0.308989	-3.35817	0.000784607	0.00637568	DOWN
Vitvi015768	207.099	-1.56923	0.503175	-3.11865	0.00181681	0.0126834	DOWN
Vitvi015781	1649.01	-1.84594	0.66822	-2.76247	0.00573657	0.0316293	DOWN
Vitvi015783	27.487	1.69291	0.60406	2.80255	0.00506998	0.028703	UP
Vitvi015790	130.925	-3.09178	0.411593	-7.51175	5.83428e-14	4.61604e-12	DOWN
Vitvi015793	7941.79	-1.03157	0.0973008	-10.6019	2.92005e-26	8.91124e-24	DOWN
Vitvi015794	89.187	-1.20693	0.389751	-3.09666	0.00195715	0.0134339	DOWN
Vitvi015798	175.888	1.1207	0.314245	3.56632	0.000362035	0.00334477	UP
Vitvi015812	1126.69	1.36046	0.337334	4.03299	5.50717e-05	0.000682661	UP
Vitvi015921	247.102	-1.05533	0.203935	-5.17484	2.28102e-07	5.46138e-06	DOWN
Vitvi015984	322.054	-1.73697	0.401309	-4.32825	1.50297e-05	0.000221256	DOWN
Vitvi015985	203.368	-1.48042	0.505649	-2.92776	0.00341417	0.0209782	DOWN
Vitvi016064	3500.04	1.08862	0.286314	3.8022	0.000143417	0.00153601	UP
Vitvi016036	2107.67	2.44438	0.291249	8.39277	4.74812e-17	5.92775e-15	UP
Vitvi016092	334.995	1.37527	0.275191	4.99752	5.80729e-07	1.25885e-05	UP
Vitvi016098	579.702	-1.71677	0.293911	-5.84113	5.18483e-09	1.78325e-07	DOWN
Vitvi016124	7697.73	-1.85627	0.245809	-7.55166	4.29731e-14	3.48608e-12	DOWN
Vitvi016133	1571.38	-1.14973	0.248529	-4.62614	3.72537e-06	6.49945e-05	DOWN
Vitvi016161	3226.09	1.19636	0.129709	9.22342	2.87772e-20	5.26924e-18	UP
Vitvi016239	18.6894	-2.4955	0.762013	-3.27488	0.00105705	0.00814871	DOWN
Vitvi016272	5227.61	-1.0355	0.0987691	-10.484	1.02273e-25	2.93477e-23	DOWN
Vitvi016326	1587.77	-1.71235	0.284628	-6.01609	1.78675e-09	6.93982e-08	DOWN
Vitvi016296	371.908	-1.06974	0.393084	-2.7214	0.00650068	0.0349307	DOWN
Vitvi016302	71.8788	-1.45357	0.511225	-2.84331	0.00446473	0.0259411	DOWN
Vitvi016357	571.671	-1.32687	0.282757	-4.6926	2.69752e-06	4.92598e-05	DOWN
Vitvi016388	469.702	-1.1301	0.234494	-4.81934	1.44035e-06	2.82285e-05	DOWN
Vitvi016386	149.584	-2.81359	0.803952	-3.4997	0.000465791	0.00415366	DOWN
Vitvi016405	1256.78	1.16704	0.403071	2.89538	0.00378705	0.0228387	UP
Vitvi016431	159.301	2.06094	0.279319	7.37845	1.60147e-13	1.1934e-11	UP
Vitvi016444	190.093	-1.13041	0.440096	-2.56856	0.0102122	0.0494311	DOWN
Vitvi016453	921.141	-1.263	0.40271	-3.13624	0.00171127	0.0120649	DOWN
Vitvi016617	242.112	1.79376	0.211304	8.48899	2.08443e-17	2.72621e-15	UP
Vitvi016635	36.7448	-2.42014	0.651734	-3.71339	0.000204501	0.0020847	DOWN
Vitvi016680	238.395	-1.02092	0.383734	-2.66048	0.00780288	0.0401655	DOWN
Vitvi016561	926.412	1.06121	0.374394	2.83449	0.00458992	0.0264843	UP
Vitvi016799	48.2633	-2.32664	0.615763	-3.77846	0.0001578	0.00166421	DOWN
Vitvi016858	1729.12	1.58921	0.19929	7.97433	1.53211e-15	1.49524e-13	UP
Vitvi016890	116.61	-2.4154	0.715926	-3.37382	0.000741338	0.00607543	DOWN
Vitvi016910	1264.13	-1.65184	0.237941	-6.9422	3.86044e-12	2.31218e-10	DOWN
Vitvi017039	277.51	-2.17078	0.731424	-2.96789	0.00299855	0.0189265	DOWN
Vitvi017044	10260	1.17445	0.211185	5.5612	2.67921e-08	7.79281e-07	UP
Vitvi017160	1114.53	-2.66949	0.826827	-3.2286	0.00124399	0.00930981	DOWN
Vitvi017177	1649.82	-1.94842	0.742441	-2.62434	0.00868162	0.0437632	DOWN
Vitvi017287	3987.58	-1.77837	0.362238	-4.90939	9.13614e-07	1.88467e-05	DOWN
Vitvi017261	356.942	1.25282	0.338827	3.69753	0.000217705	0.00220063	UP
Vitvi017317	205.663	1.2568	0.318695	3.94359	8.02717e-05	0.000940465	UP
Vitvi017326	339.21	-1.19498	0.195237	-6.12067	9.31842e-10	3.76992e-08	DOWN
Vitvi017405	6462.26	1.30455	0.226059	5.77083	7.88837e-09	2.61937e-07	UP
Vitvi017432	477.092	-1.31281	0.280362	-4.68256	2.83319e-06	5.13393e-05	DOWN
Vitvi017456	103.285	-1.62645	0.553141	-2.94039	0.00327797	0.0203429	DOWN
Vitvi017457	42.3695	-2.57386	0.550862	-4.67243	2.97662e-06	5.35346e-05	DOWN
Vitvi017439	65.8635	-1.0652	0.380382	-2.80034	0.0051049	0.0288243	DOWN
Vitvi017452	321.55	-2.23979	0.471956	-4.74576	2.07724e-06	3.9154e-05	DOWN
Vitvi017466	258.876	-1.13709	0.22647	-5.02094	5.14187e-07	1.12851e-05	DOWN
Vitvi017545	26.438	-2.27049	0.791584	-2.86829	0.00412693	0.0243911	DOWN
Vitvi017546	29.8328	-2.19934	0.741676	-2.96537	0.00302317	0.0190506	DOWN
Vitvi017549	29.8311	-2.35991	0.861953	-2.73786	0.00618397	0.0336426	DOWN
Vitvi017550	312.213	-2.3016	0.513995	-4.47786	7.53957e-06	0.000121099	DOWN
Vitvi017496	428.542	-2.87745	0.556739	-5.1684	2.36111e-07	5.63211e-06	DOWN
Vitvi017505	358.87	5.18509	0.991292	5.23064	1.68926e-07	4.17451e-06	UP
Vitvi017519	47.9092	1.58715	0.48507	3.272	0.00106791	0.00821263	UP
Vitvi017648	401.694	2.44557	0.353868	6.91097	4.8136e-12	2.83884e-10	UP
Vitvi017565	244.601	-2.69618	0.690912	-3.90235	9.52652e-05	0.00109419	DOWN
Vitvi017570	3854.31	1.34202	0.365057	3.67619	0.000236742	0.00235957	UP
Vitvi017571	214.703	-1.76048	0.610739	-2.88254	0.00394479	0.0235536	DOWN
Vitvi017674	66.6878	-2.69175	0.466338	-5.77211	7.82859e-09	2.60853e-07	DOWN
Vitvi017706	936.864	3.06446	0.42538	7.20405	5.8449e-13	3.94295e-11	UP
Vitvi017704	6820.37	2.35639	0.644605	3.65555	0.000256628	0.00251346	UP
Vitvi017726	86.5748	-1.01315	0.331948	-3.05214	0.00227218	0.0152028	DOWN
Vitvi017740	82.6365	-1.8417	0.427761	-4.30544	1.66654e-05	0.000243287	DOWN
Vitvi017756	1308.7	-1.29141	0.374729	-3.44625	0.000568421	0.00489188	DOWN
Vitvi017757	133.305	1.02985	0.398364	2.58521	0.00973186	0.0476336	UP
Vitvi017772	635.977	1.1471	0.295846	3.87734	0.000105603	0.00118732	UP
Vitvi017775	591.69	1.11266	0.28072	3.96359	7.38317e-05	0.00087731	UP
Vitvi017789	57.5377	-2.04041	0.602343	-3.38745	0.000705453	0.00584362	DOWN
Vitvi017850	80.8181	-2.2192	0.441794	-5.02315	5.08312e-07	1.11729e-05	DOWN
Vitvi017857	52.153	-2.21335	0.53669	-4.12408	3.72222e-05	0.000484519	DOWN
Vitvi017894	1290.32	5.19019	0.702928	7.38367	1.53985e-13	1.15195e-11	UP
Vitvi017901	33.9888	4.20766	1.28711	3.26907	0.00107901	0.00825506	UP
Vitvi018008	263.875	1.59977	0.315024	5.07823	3.80959e-07	8.64737e-06	UP
Vitvi018012	125.833	1.60703	0.362125	4.43777	9.08948e-06	0.000141961	UP
Vitvi018025	251.928	1.64155	0.264399	6.20861	5.34554e-10	2.2538e-08	UP
Vitvi018055	47656.6	-1.05252	0.340099	-3.09474	0.00196988	0.0135068	DOWN
Vitvi018095	954.998	-1.45385	0.5121	-2.839	0.00452558	0.0262103	DOWN
Vitvi018123	432.077	-1.55058	0.408046	-3.80002	0.000144685	0.00154626	DOWN
Vitvi018157	237.716	1.84047	0.356214	5.16677	2.38177e-07	5.66731e-06	UP
Vitvi018185	91.1578	-1.01946	0.353187	-2.88647	0.00389589	0.0233696	DOWN
Vitvi018182	229.398	1.28385	0.378043	3.39603	0.00068371	0.00568801	UP
Vitvi018224	807.529	1.33518	0.311631	4.2845	1.83151e-05	0.000262585	UP
Vitvi018278	764.082	-1.18743	0.16165	-7.34568	2.04718e-13	1.50226e-11	DOWN
Vitvi018288	1550.36	-2.11339	0.673334	-3.13869	0.00169703	0.0119952	DOWN
Vitvi018333	193.158	-1.02256	0.282457	-3.62022	0.00029435	0.00282958	DOWN
Vitvi018385	3478.96	-2.51212	0.645789	-3.88999	0.000100247	0.00113843	DOWN
Vitvi018402	496.976	-2.75049	0.428866	-6.4134	1.42305e-10	6.68938e-09	DOWN
Vitvi018418	59.559	-2.3576	0.528955	-4.45709	8.30786e-06	0.000131462	DOWN
Vitvi018596	54.1901	-1.63804	0.61549	-2.66135	0.00778278	0.040105	DOWN
Vitvi018611	253.454	2.4743	0.443979	5.57302	2.50368e-08	7.33776e-07	UP
Vitvi018504	179.8	-4.06465	0.751563	-5.40826	6.36393e-08	1.69229e-06	DOWN
Vitvi018849	2548.55	-1.31298	0.303064	-4.33236	1.47522e-05	0.000217338	DOWN
Vitvi018897	799.691	-1.51035	0.175696	-8.59641	8.2249e-18	1.12951e-15	DOWN
Vitvi019020	163.782	-1.3628	0.303544	-4.48962	7.13491e-06	0.000115565	DOWN
Vitvi019021	82.08	-1.3584	0.443552	-3.06254	0.00219468	0.0147845	DOWN
Vitvi019048	24.2589	-1.77881	0.657306	-2.70621	0.00680564	0.0362553	DOWN
Vitvi019098	78.3585	-1.39617	0.424177	-3.29148	0.000996615	0.00778899	DOWN
Vitvi019298	280.814	-1.10595	0.39109	-2.82788	0.00468577	0.0269243	DOWN
Vitvi019369	637.936	-1.19053	0.230448	-5.16615	2.38959e-07	5.6789e-06	DOWN
Vitvi019551	785.096	-1.45125	0.512508	-2.83167	0.00463062	0.0266631	DOWN
Vitvi019579	12025.7	-1.5298	0.281285	-5.4386	5.37008e-08	1.45007e-06	DOWN
Vitvi019588	30.8229	1.62248	0.60558	2.67922	0.00737945	0.0384179	UP
Vitvi019589	106.175	1.668	0.480087	3.47437	0.000512052	0.00448506	UP
Vitvi019593	2638.8	1.21343	0.241933	5.01557	5.28768e-07	1.15524e-05	UP
Vitvi019625	378.053	1.61811	0.553685	2.92245	0.00347293	0.0213	UP
Vitvi019669	89.3375	-1.47038	0.417632	-3.52077	0.0004303	0.00388219	DOWN
Vitvi019638	4082.92	1.17713	0.153083	7.6895	1.47716e-14	1.29091e-12	UP
Vitvi019646	78564.4	-2.34853	0.358587	-6.54942	5.77614e-11	2.88447e-09	DOWN
Vitvi019655	481.397	2.56984	0.406243	6.32587	2.51804e-10	1.12027e-08	UP
Vitvi019657	85.2755	-1.87082	0.670547	-2.78999	0.00527102	0.0295024	DOWN
Vitvi019664	34550.4	-1.03497	0.218131	-4.74474	2.08769e-06	3.93124e-05	DOWN
Vitvi019750	479.006	1.81789	0.482402	3.76841	0.000164292	0.00171855	UP
Vitvi019775	3576.42	-1.27559	0.189782	-6.72136	1.80042e-11	9.91831e-10	DOWN
Vitvi019816	321.975	-1.72397	0.482916	-3.56993	0.000357081	0.00330855	DOWN
Vitvi019819	7512.1	1.64933	0.170485	9.67435	3.87537e-22	8.27866e-20	UP
Vitvi019830	594.008	-1.45537	0.264719	-5.49777	3.84628e-08	1.08112e-06	DOWN
Vitvi019834	281.844	-1.59895	0.358168	-4.46424	8.03521e-06	0.000128203	DOWN
Vitvi019841	726.427	1.35525	0.360684	3.75744	0.00017166	0.00178977	UP
Vitvi019846	753.957	1.14588	0.297688	3.84927	0.000118469	0.00130451	UP
Vitvi019848	58.9193	1.81705	0.542341	3.35038	0.000806997	0.00653552	UP
Vitvi019858	850.916	1.86657	0.232502	8.0282	9.89169e-16	9.95695e-14	UP
Vitvi019859	3556.18	2.00622	0.151741	13.2213	6.60699e-40	7.47211e-37	UP
Vitvi019893	15690.4	-1.0751	0.122441	-8.78053	1.62703e-18	2.56505e-16	DOWN
Vitvi019908	154.041	-2.21163	0.695767	-3.17869	0.0014794	0.0107292	DOWN
Vitvi019915	52.1647	-1.2433	0.427467	-2.90853	0.00363132	0.0220796	DOWN
Vitvi019951	266.397	1.10182	0.291727	3.77688	0.000158806	0.00167036	UP
Vitvi019967	268.759	-1.05297	0.370382	-2.84294	0.0044699	0.0259475	DOWN
Vitvi019963	13671.9	-1.98944	0.394425	-5.04389	4.56158e-07	1.02075e-05	DOWN
Vitvi019971	85.2828	2.90742	0.634649	4.58114	4.62445e-06	7.88207e-05	UP
Vitvi020010	385.071	-1.29258	0.405523	-3.18743	0.00143542	0.0104813	DOWN
Vitvi020045	682.959	2.26493	0.268416	8.43812	3.22476e-17	4.13328e-15	UP
Vitvi020058	896.209	-1.68448	0.395667	-4.25731	2.06901e-05	0.000291206	DOWN
Vitvi020078	42.4575	-3.57491	0.992352	-3.60246	0.000315216	0.00299424	DOWN
Vitvi020114	4705.95	-1.35246	0.209096	-6.46812	9.92315e-11	4.8669e-09	DOWN
Vitvi020165	548.285	-1.77276	0.28378	-6.24696	4.18519e-10	1.8001e-08	DOWN
Vitvi020167	67.6559	-2.42599	0.555016	-4.37103	1.23662e-05	0.000185309	DOWN
Vitvi020137	5063.41	1.14983	0.158901	7.23617	4.61547e-13	3.1579e-11	UP
Vitvi020141	44.0318	-2.54701	0.780366	-3.26386	0.00109905	0.00838838	DOWN
Vitvi020142	34.3747	-1.87199	0.704368	-2.65769	0.00786782	0.0404348	DOWN
Vitvi020143	49939.3	-2.71253	0.966801	-2.80568	0.0050211	0.0284766	DOWN
Vitvi020251	1851.07	-1.05343	0.158932	-6.62822	3.39768e-11	1.7751e-09	DOWN
Vitvi020309	2718.81	-1.37016	0.293882	-4.66227	3.12745e-06	5.59333e-05	DOWN
Vitvi020319	6707.01	-1.0121	0.114561	-8.83465	1.0041e-18	1.62226e-16	DOWN
Vitvi020334	11840.8	-1.18372	0.188043	-6.29497	3.07455e-10	1.3465e-08	DOWN
Vitvi020341	18974	1.17607	0.103763	11.3342	8.88296e-30	3.88145e-27	UP
Vitvi020394	205.505	1.43828	0.381349	3.77156	0.000162232	0.00169977	UP
Vitvi020404	44.1173	1.66264	0.573639	2.89842	0.0037505	0.0226609	UP
Vitvi020408	1362.41	1.56521	0.36377	4.30274	1.68699e-05	0.000245155	UP
Vitvi020455	2007.94	-1.12054	0.187925	-5.9627	2.48097e-09	9.28e-08	DOWN
Vitvi020479	87.1839	-1.50579	0.583143	-2.58219	0.00981753	0.0479817	DOWN
Vitvi020494	139.672	-2.36878	0.511358	-4.63233	3.61566e-06	6.32526e-05	DOWN
Vitvi020508	104.743	-1.3284	0.4605	-2.8847	0.00391793	0.0234369	DOWN
Vitvi020854	1086.59	1.52601	0.405099	3.767	0.000165218	0.00172729	UP
Vitvi020881	123.468	1.16989	0.305228	3.83283	0.000126675	0.00138536	UP
Vitvi020950	39.1874	-4.759	1.23051	-3.86751	0.000109951	0.00123045	DOWN
Vitvi020951	23.593	-4.58404	1.42183	-3.22404	0.00126397	0.00943401	DOWN
Vitvi021008	159.949	-2.01415	0.762973	-2.63988	0.00829361	0.0421053	DOWN
Vitvi020997	230.848	-1.54786	0.572409	-2.70412	0.00684863	0.0364137	DOWN
Vitvi021006	59.301	-4.81645	0.883566	-5.45115	5.00461e-08	1.36094e-06	DOWN
Vitvi021044	579.89	-1.36929	0.188483	-7.26478	3.73637e-13	2.59334e-11	DOWN
Vitvi021046	121.321	-3.85377	0.991746	-3.88585	0.000101974	0.00115326	DOWN
Vitvi021060	208.145	4.61712	1.52818	3.02131	0.00251682	0.0165091	UP
Vitvi021130	1138.06	1.34971	0.472037	2.85933	0.00424543	0.0249611	UP
Vitvi021131	1404.69	-1.53931	0.329102	-4.67731	2.90658e-06	5.25206e-05	DOWN
Vitvi021206	375.972	1.08378	0.20086	5.39567	6.82692e-08	1.79423e-06	UP
Vitvi021225	2764.02	-1.12841	0.188374	-5.99025	2.0952e-09	7.9767e-08	DOWN
Vitvi021262	992.552	1.01206	0.184833	5.47552	4.36228e-08	1.20675e-06	UP
Vitvi021277	906.915	-2.53254	0.368494	-6.87268	6.30049e-12	3.65961e-10	DOWN
Vitvi021319	104.693	-1.55324	0.340668	-4.55939	5.13026e-06	8.64455e-05	DOWN
Vitvi021351	2804.37	-1.02876	0.144042	-7.1421	9.19126e-13	5.99021e-11	DOWN
Vitvi021358	237.805	-1.47791	0.573135	-2.57865	0.00991873	0.0483327	DOWN
Vitvi021421	85.012	2.28515	0.412716	5.53686	3.07941e-08	8.82337e-07	UP
Vitvi021451	51.6758	1.10245	0.414835	2.65757	0.0078706	0.0404383	UP
Vitvi021486	264.058	-1.08824	0.265638	-4.09668	4.19122e-05	0.000537561	DOWN
Vitvi021553	285.566	-1.80637	0.591014	-3.0564	0.00224016	0.0150382	DOWN
Vitvi021578	940.065	-1.27131	0.185733	-6.8448	7.65806e-12	4.4082e-10	DOWN
Vitvi021579	794.369	-2.18944	0.451229	-4.85218	1.22114e-06	2.44305e-05	DOWN
Vitvi021636	1806.25	-1.53892	0.394687	-3.89908	9.65589e-05	0.00110766	DOWN
Vitvi021724	6662.59	-1.00153	0.134034	-7.4722	7.88674e-14	6.189e-12	DOWN
Vitvi021726	2054.53	1.3624	0.252251	5.40098	6.62788e-08	1.75762e-06	UP
Vitvi021752	1987.77	-1.30998	0.140623	-9.31555	1.21324e-20	2.33258e-18	DOWN
Vitvi021755	51.1906	2.43211	0.66101	3.67938	0.000233801	0.0023351	UP
Vitvi021760	44.7955	-1.847	0.679872	-2.71668	0.00659396	0.0352939	DOWN
Vitvi021766	861.816	1.10493	0.254924	4.33438	1.46174e-05	0.000215517	UP
Vitvi021862	32.2333	2.87327	1.01377	2.83425	0.00459336	0.0264962	UP
Vitvi021863	88.4293	-2.36574	0.672286	-3.51894	0.000433269	0.00390531	DOWN
Vitvi021869	322.422	-1.50117	0.468906	-3.20142	0.0013675	0.010085	DOWN
Vitvi021899	75.3549	1.36802	0.375495	3.64325	0.000269213	0.00262015	UP
Vitvi021903	4267.72	1.0788	0.163703	6.58995	4.39976e-11	2.23192e-09	UP
Vitvi022049	4238.64	3.02095	0.195076	15.4861	4.30909e-54	1.03558e-50	UP
Vitvi022060	78.3184	-2.05293	0.46983	-4.36951	1.24527e-05	0.000186461	DOWN
Vitvi022064	5988.73	1.28737	0.241686	5.32663	1.00054e-07	2.55463e-06	UP
Vitvi021967	54.9586	-1.64389	0.611929	-2.6864	0.00722274	0.0378945	DOWN
Vitvi022151	1892.66	1.20218	0.271543	4.42723	9.54504e-06	0.000147994	UP
Vitvi022278	70.4411	-1.98235	0.74515	-2.66034	0.00780611	0.0401714	DOWN
Vitvi022238	1274.73	-1.81174	0.470573	-3.85008	0.00011808	0.00130172	DOWN
Vitvi022261	130.068	-2.20715	0.39814	-5.54364	2.96244e-08	8.52634e-07	DOWN
Vitvi022320	28.9208	-2.42271	0.756666	-3.20182	0.00136563	0.010075	DOWN
Vitvi022321	1051.97	-1.48355	0.29141	-5.09095	3.56274e-07	8.15444e-06	DOWN
Vitvi022322	21.678	-1.8596	0.720222	-2.58198	0.0098236	0.0479882	DOWN
Vitvi022349	1236.11	-2.15956	0.469592	-4.5988	4.24938e-06	7.30103e-05	DOWN
Vitvi022389	721.852	-1.0911	0.293249	-3.72072	0.000198657	0.00203159	DOWN
Vitvi022415	101.734	1.29837	0.344454	3.76937	0.000163663	0.00171289	UP
Vitvi022618	314.768	-1.71626	0.538347	-3.18801	0.00143256	0.0104645	DOWN
Vitvi022751	1006.44	-1.33109	0.40476	-3.28858	0.00100693	0.00785368	DOWN
Vitvi022752	625.031	-2.03247	0.382996	-5.30675	1.11595e-07	2.81936e-06	DOWN
Vitvi022740	79.4115	-1.02659	0.352276	-2.91417	0.00356639	0.0217329	DOWN
Vitvi022742	120229	-1.23978	0.110479	-11.2219	3.18297e-29	1.24889e-26	DOWN
Vitvi022841	320.869	-1.05726	0.243081	-4.34944	1.36489e-05	0.000202479	DOWN
Vitvi022971	807.795	-1.2029	0.441084	-2.72715	0.00638835	0.0344813	DOWN
Vitvi023014	8955.03	1.15063	0.273492	4.20718	2.58573e-05	0.000353832	UP
Vitvi023088	32.3334	-1.28479	0.470921	-2.72825	0.0063672	0.0344155	DOWN
Vitvi023091	1440.52	-1.62838	0.187454	-8.68683	3.7268e-18	5.51166e-16	DOWN
Vitvi023205	1047.48	-1.16126	0.342869	-3.38689	0.000706894	0.00585051	DOWN
Vitvi023209	146.848	-1.79344	0.254422	-7.04908	1.80108e-12	1.14282e-10	DOWN
Vitvi023188	17.6073	7.50978	1.62042	4.63448	3.57841e-06	6.28297e-05	UP
Vitvi023100	167.821	-1.37259	0.517201	-2.65389	0.00795696	0.0407839	DOWN
Vitvi023123	202.25	-1.50424	0.338666	-4.44165	8.92707e-06	0.000139652	DOWN
Vitvi023141	359.727	1.1277	0.175691	6.41869	1.37453e-10	6.49571e-09	UP
Vitvi023142	11062.6	1.04704	0.165293	6.3344	2.38261e-10	1.07028e-08	UP
Vitvi023311	2339.54	-1.16656	0.224462	-5.19716	2.02355e-07	4.9309e-06	DOWN
Vitvi023418	32.7548	-1.62964	0.57897	-2.81472	0.00488193	0.0278764	DOWN
Vitvi023421	132.062	-1.80343	0.305097	-5.911	3.40047e-09	1.2289e-07	DOWN
Vitvi023422	507.87	2.69972	0.429213	6.28993	3.17607e-10	1.3878e-08	UP
Vitvi023414	2439.38	-1.21143	0.285725	-4.23986	2.23661e-05	0.000312281	DOWN
Vitvi023423	15178.8	1.97179	0.146743	13.437	3.66886e-41	4.70251e-38	UP
Vitvi023453	24856.1	-1.0248	0.145927	-7.02266	2.17678e-12	1.34137e-10	DOWN
Vitvi023492	18.4129	3.26106	0.951756	3.42637	0.000611714	0.00518783	UP
Vitvi023558	1338.41	1.10894	0.187712	5.90771	3.46906e-09	1.24666e-07	UP
Vitvi023594	159.547	-1.1014	0.277254	-3.97251	7.11201e-05	0.000849289	DOWN
Vitvi023599	4150.12	-1.15555	0.263644	-4.383	1.17057e-05	0.00017693	DOWN
Vitvi023640	26.0152	-2.95029	0.761233	-3.87568	0.000106329	0.00119478	DOWN
Vitvi023675	196.888	-1.85298	0.443459	-4.17846	2.93487e-05	0.000393486	DOWN
Vitvi023692	2019.32	-1.03791	0.236141	-4.39531	1.10613e-05	0.000168381	DOWN
Vitvi023767	108.772	-1.47387	0.431466	-3.41596	0.000635585	0.00535542	DOWN
Vitvi023775	401.262	-1.60565	0.434229	-3.69769	0.000217566	0.00220038	DOWN
Vitvi023906	2321.38	1.00954	0.261637	3.85854	0.000114067	0.00126766	UP
Vitvi024161	94.8374	-1.53574	0.573367	-2.67846	0.00739608	0.038471	DOWN
Vitvi024219	809.401	-1.14306	0.220027	-5.19511	2.046e-07	4.96044e-06	DOWN
Vitvi024460	168.431	-1.06074	0.38022	-2.78982	0.0052738	0.0295094	DOWN
Vitvi024629	1614.1	-2.23408	0.810536	-2.7563	0.00584594	0.0321309	DOWN
Vitvi024853	236.498	1.50617	0.391263	3.84951	0.000118353	0.00130398	UP
Vitvi024925	73.5933	6.1144	1.21451	5.03447	4.79164e-07	1.06379e-05	UP
Vitvi024930	75.1481	-1.51759	0.540739	-2.80651	0.00500806	0.0284194	DOWN
Vitvi024937	424.991	-1.16038	0.35102	-3.30573	0.000947303	0.00746734	DOWN
Vitvi024953	20544.2	1.02442	0.197258	5.19327	2.06634e-07	5.00345e-06	UP
Vitvi025023	549.35	-1.30707	0.275961	-4.73644	2.17505e-06	4.07019e-05	DOWN
Vitvi025037	152.742	-2.1053	0.283491	-7.42632	1.11661e-13	8.553e-12	DOWN
Vitvi025040	822.725	-1.65535	0.421979	-3.92283	8.75167e-05	0.00101422	DOWN
Vitvi025043	269.345	-1.46823	0.523541	-2.80443	0.00504055	0.0285532	DOWN
Vitvi025095	88.0175	3.82513	0.446991	8.55751	1.1533e-17	1.57258e-15	UP
Vitvi025142	26.6559	-2.75572	0.692587	-3.97888	6.92395e-05	0.00083096	DOWN
Vitvi025146	7513.19	-1.07238	0.14705	-7.29258	3.0408e-13	2.15729e-11	DOWN
Vitvi025149	694.689	-2.38623	0.217433	-10.9745	5.06717e-28	1.7713e-25	DOWN
Vitvi025236	131.516	1.03904	0.3608	2.87983	0.00397891	0.0236984	UP
Vitvi025262	7916.29	-1.06461	0.299957	-3.54921	0.000386391	0.00354352	DOWN
Vitvi025275	455.535	-1.3971	0.173974	-8.03052	9.70568e-16	9.87309e-14	DOWN
Vitvi025276	68.9794	-7.76956	2.18923	-3.54899	0.000386717	0.00354386	DOWN
Vitvi025343	94.4576	-1.70065	0.499422	-3.40524	0.000661063	0.00552831	DOWN
Vitvi025369	1240.85	-1.08315	0.190846	-5.67551	1.38273e-08	4.33677e-07	DOWN
Vitvi025403	368.95	-2.0836	0.248196	-8.39498	4.65984e-17	5.85556e-15	DOWN
Vitvi025417	95.7574	1.0699	0.413625	2.58665	0.0096913	0.0474651	UP
Vitvi025473	430.736	1.01376	0.352728	2.87405	0.00405239	0.0240244	UP
Vitvi025481	651.068	-2.06168	0.429949	-4.79518	1.6253e-06	3.1405e-05	DOWN
Vitvi025539	178.735	1.05445	0.255682	4.12409	3.72206e-05	0.000484519	UP
Vitvi025643	268.023	-1.39727	0.331851	-4.21053	2.54773e-05	0.000349377	DOWN
Vitvi025687	982.746	-1.20723	0.188598	-6.4011	1.54259e-10	7.14645e-09	DOWN
Vitvi025741	4568.2	1.20484	0.153815	7.83304	4.76218e-15	4.46623e-13	UP
Vitvi025781	337.846	-1.00971	0.31033	-3.25367	0.00113925	0.00864375	DOWN
Vitvi025920	589.847	-2.56247	0.579482	-4.422	9.77914e-06	0.000151015	DOWN
Vitvi025929	222.466	-1.43303	0.526386	-2.7224	0.00648093	0.0348636	DOWN
Vitvi025932	13701	-1.43827	0.11459	-12.5515	3.90126e-36	3.26111e-33	DOWN
Vitvi025972	34397.1	-1.98914	0.148505	-13.3945	6.51282e-41	7.82596e-38	DOWN
Vitvi026042	225.94	1.02846	0.36059	2.85217	0.00434224	0.0254214	UP
Vitvi026053	277.848	1.78897	0.377383	4.74046	2.13234e-06	4.01139e-05	UP
Vitvi026096	185.608	1.2935	0.406953	3.1785	0.0014804	0.0107323	UP
Vitvi026094	13355.2	-1.21984	0.120083	-10.1583	3.04396e-24	7.60041e-22	DOWN
Vitvi026283	19.4231	1.93073	0.725783	2.66021	0.0078093	0.0401771	UP
Vitvi026340	542.529	-1.01324	0.391169	-2.59029	0.00958949	0.047102	DOWN
Vitvi026485	44.5802	-1.61648	0.503572	-3.21003	0.00132722	0.00984456	DOWN
Vitvi026640	115.793	2.85611	0.63757	4.47968	7.4755e-06	0.000120171	UP
Vitvi026666	1990.79	3.80292	0.220627	17.2368	1.40517e-66	9.00526e-63	UP
Vitvi026670	56.5385	1.47709	0.527866	2.79823	0.00513838	0.0289793	UP
Vitvi026672	5881.05	1.01314	0.16652	6.08416	1.17102e-09	4.70022e-08	UP
Vitvi026701	406.641	-1.00173	0.307173	-3.26112	0.00110975	0.00845324	DOWN
Vitvi026720	1581	-4.2883	1.43536	-2.98762	0.00281155	0.0179943	DOWN
Vitvi026737	4366.18	-1.13926	0.106605	-10.6868	1.17374e-26	3.63974e-24	DOWN
Vitvi026827	8087.87	1.01036	0.200744	5.03305	4.82725e-07	1.06922e-05	UP
Vitvi026856	1786.75	1.19556	0.222447	5.37456	7.67696e-08	1.99726e-06	UP
Vitvi026928	741.66	1.72394	0.200014	8.61906	6.75031e-18	9.54275e-16	UP
Vitvi027000	814.065	1.58962	0.458304	3.46848	0.000523411	0.00455756	UP
Vitvi027008	4725.33	-1.33247	0.271933	-4.89998	9.58478e-07	1.96293e-05	DOWN
Vitvi027031	2242.66	2.02547	0.316211	6.40544	1.49939e-10	6.97999e-09	UP
Vitvi027067	56.7202	-2.06179	0.795058	-2.59326	0.00950702	0.0468243	DOWN
Vitvi027081	3730.31	1.12718	0.181893	6.19696	5.75649e-10	2.39555e-08	UP
Vitvi027131	43.2225	-3.25526	1.08432	-3.00213	0.00268101	0.0173494	DOWN
Vitvi027172	55.5352	-1.57548	0.552761	-2.85019	0.00436929	0.0255098	DOWN
Vitvi027181	80.6217	-1.38958	0.472803	-2.93902	0.00329252	0.0204266	DOWN
Vitvi027225	411.556	2.43429	0.252059	9.6576	4.5642e-22	9.643e-20	UP
Vitvi027249	327.999	1.14609	0.355485	3.22403	0.00126402	0.00943401	UP
Vitvi027272	1904.16	-1.06738	0.136847	-7.79979	6.20119e-15	5.70451e-13	DOWN
Vitvi027297	1055.3	-1.48161	0.44025	-3.36538	0.00076437	0.00622175	DOWN
Vitvi027313	18688.4	1.35394	0.212221	6.37985	1.77261e-10	8.15318e-09	UP
Vitvi027357	531.059	-1.88235	0.429848	-4.37912	1.19162e-05	0.000179406	DOWN
Vitvi027408	1612.6	-1.26387	0.11925	-10.5985	3.02652e-26	9.09185e-24	DOWN
Vitvi027403	454.408	1.20135	0.402889	2.98183	0.00286529	0.0182653	UP
Vitvi027458	340.674	-1.67212	0.510014	-3.27858	0.00104329	0.00805554	DOWN
Vitvi027540	12704.2	1.05085	0.0797287	13.1803	1.13973e-39	1.21736e-36	UP
Vitvi027587	2502.65	1.00768	0.179178	5.62392	1.86673e-08	5.63418e-07	UP
Vitvi027585	151.485	1.08656	0.326179	3.33118	0.000864794	0.00691907	UP
Vitvi027586	129.749	1.07113	0.331043	3.23563	0.00121376	0.00912265	UP
Vitvi027611	260.747	-1.49356	0.274414	-5.44272	5.24734e-08	1.42092e-06	DOWN
Vitvi027617	144.969	2.35006	0.408417	5.75408	8.71156e-09	2.83879e-07	UP
Vitvi027620	213.211	3.46255	0.633998	5.46145	4.72258e-08	1.28972e-06	UP
Vitvi027659	3050.03	1.31464	0.272635	4.82199	1.42133e-06	2.79413e-05	UP
Vitvi027684	135.591	-1.20646	0.461771	-2.61268	0.00898364	0.0449205	DOWN
Vitvi027687	256.048	-1.48626	0.360832	-4.11898	3.80557e-05	0.00049403	DOWN
Vitvi027710	4782.88	1.12677	0.114662	9.82694	8.61996e-23	1.92706e-20	UP
Vitvi027721	440.321	-1.78779	0.416461	-4.29282	1.76416e-05	0.000254255	DOWN
Vitvi027854	267.162	-1.5887	0.400855	-3.96328	7.39258e-05	0.000877887	DOWN
Vitvi028303	1336.31	-1.27939	0.160373	-7.97755	1.49264e-15	1.46416e-13	DOWN
Vitvi028352	89.6609	-1.3819	0.469949	-2.94054	0.00327637	0.0203395	DOWN
Vitvi028358	5341.12	1.32193	0.13877	9.526	1.63461e-21	3.23991e-19	UP
Vitvi028389	61.4541	2.67558	0.742892	3.60158	0.000316294	0.00300004	UP
Vitvi028391	536.844	-1.96972	0.334491	-5.88871	3.89212e-09	1.38574e-07	DOWN
Vitvi028401	19.9355	2.85352	0.960747	2.9701	0.002977	0.0188152	UP
Vitvi028455	1267.99	1.11184	0.187499	5.92987	3.03181e-09	1.10857e-07	UP
Vitvi028558	70.8391	-1.83461	0.40053	-4.58045	4.63976e-06	7.89837e-05	DOWN
Vitvi028606	6066.31	-1.00825	0.320477	-3.14609	0.00165467	0.0117369	DOWN
Vitvi028654	917.816	1.10856	0.256261	4.32589	1.51916e-05	0.000223469	UP
Vitvi028685	1779.1	-1.35504	0.120592	-11.2366	2.69635e-29	1.08e-26	DOWN
Vitvi028700	238.076	-4.10415	0.697172	-5.88686	3.93611e-09	1.39881e-07	DOWN
Vitvi028738	2219.72	-2.43909	0.851242	-2.86533	0.00416572	0.0245751	DOWN
Vitvi028739	607.035	-1.44637	0.460284	-3.14234	0.00167603	0.0118687	DOWN
Vitvi028830	464.583	1.41003	0.162704	8.66624	4.46627e-18	6.4081e-16	UP
Vitvi028845	6145.32	-1.26585	0.1664	-7.60726	2.79978e-14	2.35059e-12	DOWN
Vitvi028869	3517.96	2.79757	0.337117	8.2985	1.05435e-16	1.25886e-14	UP
Vitvi028875	6653.38	-1.21836	0.285127	-4.27307	1.92804e-05	0.000274989	DOWN
Vitvi028908	49.3217	1.23587	0.376419	3.28323	0.00102624	0.00795857	UP
Vitvi028931	6194.26	1.25016	0.398458	3.1375	0.00170396	0.0120222	UP
Vitvi029012	792.732	-1.46238	0.466692	-3.1335	0.00172736	0.0121554	DOWN
Vitvi029020	300.266	-2.57533	0.515568	-4.99514	5.87931e-07	1.26864e-05	DOWN
Vitvi029023	31.3528	2.38485	0.575828	4.14161	3.44881e-05	0.000454779	UP
Vitvi029022	113.054	-2.31545	0.485355	-4.77064	1.83641e-06	3.50614e-05	DOWN
Vitvi029080	40.5995	-2.06247	0.577038	-3.57424	0.000351246	0.0032611	DOWN
Vitvi029081	217.982	-2.21598	0.426448	-5.19635	2.03236e-07	4.93911e-06	DOWN
Vitvi029030	23925.7	-1.50275	0.267186	-5.62437	1.86188e-08	5.63418e-07	DOWN
Vitvi029119	637.591	-1.77434	0.563733	-3.14748	0.00164682	0.0116963	DOWN
Vitvi029132	105.877	1.30516	0.457813	2.85085	0.0043602	0.02548	UP
Vitvi029204	27.5989	-3.5426	0.932634	-3.79848	0.000145584	0.00155327	DOWN
Vitvi029208	111.249	1.66583	0.486956	3.4209	0.000624146	0.00527929	UP
Vitvi029211	3253.29	-1.08566	0.262685	-4.13293	3.58161e-05	0.000469073	DOWN
Vitvi029216	251.915	1.24459	0.384984	3.23285	0.00122562	0.009201	UP
Vitvi029303	69.4858	-1.9942	0.733381	-2.71919	0.00654418	0.0351056	DOWN
Vitvi029306	663.201	-1.1504	0.278879	-4.12509	3.70596e-05	0.000483056	DOWN
Vitvi029323	1952.29	-1.07582	0.360078	-2.98774	0.0028105	0.0179936	DOWN
Vitvi029417	3362.22	-1.15594	0.284955	-4.05658	4.97976e-05	0.000626166	DOWN
Vitvi029481	22239.7	-1.11673	0.0995957	-11.2127	3.53358e-29	1.35873e-26	DOWN
Vitvi029513	712.213	-1.09484	0.19599	-5.58622	2.32067e-08	6.85364e-07	DOWN
Vitvi029574	3658.45	-1.06223	0.101921	-10.4222	1.96419e-25	5.39478e-23	DOWN
Vitvi029609	80.026	-1.55087	0.568236	-2.72926	0.00634762	0.0343482	DOWN
Vitvi030088	1545.78	-1.35234	0.167904	-8.05425	7.99703e-16	8.26617e-14	DOWN
Vitvi030114	1754.5	-1.01771	0.208145	-4.88945	1.01116e-06	2.05939e-05	DOWN
Vitvi030135	3707.41	-2.6602	0.258131	-10.3056	6.646e-25	1.77467e-22	DOWN
Vitvi030144	1451.32	-1.56674	0.367495	-4.26329	2.01439e-05	0.000284979	DOWN
Vitvi030300	343.375	-2.04318	0.657996	-3.10516	0.00190177	0.0131334	DOWN
Vitvi030409	43.4653	-2.255	0.560388	-4.024	5.72181e-05	0.000703823	DOWN
Vitvi030449	129.765	-2.13103	0.581731	-3.66325	0.000249032	0.00245911	DOWN
Vitvi030456	68.1084	-1.93361	0.625142	-3.09307	0.00198097	0.0135683	DOWN
Vitvi030459	141.49	-1.33491	0.434515	-3.07219	0.00212494	0.0143903	DOWN
Vitvi030462	67.4907	-2.13144	0.638763	-3.33683	0.000847403	0.00680257	DOWN
Vitvi030465	123.14	-1.29933	0.483917	-2.68503	0.0072523	0.0380029	DOWN
Vitvi030525	51.2834	-1.5054	0.580086	-2.59513	0.00945555	0.0466493	DOWN
Vitvi030526	252.82	-1.68434	0.415903	-4.04984	5.12524e-05	0.000641105	DOWN
Vitvi030536	1041.73	-1.50152	0.213624	-7.02879	2.0834e-12	1.29211e-10	DOWN
Vitvi030563	53.4316	1.10425	0.403094	2.73943	0.00615461	0.0335304	UP
Vitvi030650	187.353	2.03133	0.679655	2.98877	0.00280107	0.0179597	UP
Vitvi030729	31.564	-1.63356	0.53585	-3.04853	0.00229961	0.0153355	DOWN
Vitvi030738	1297.44	-1.20618	0.302148	-3.99201	6.55151e-05	0.000792695	DOWN
Vitvi030821	1058.03	2.72697	0.162265	16.8056	2.21919e-63	1.06666e-59	UP
Vitvi030948	67.2813	-1.53802	0.478974	-3.21108	0.00132239	0.00982008	DOWN
Vitvi030949	498.257	-1.35865	0.29592	-4.5913	4.40502e-06	7.55494e-05	DOWN
Vitvi030952	627.231	1.30483	0.379534	3.43798	0.000586068	0.00500566	UP
Vitvi030967	4995.25	2.09394	0.234103	8.94456	3.7342e-19	6.18912e-17	UP
Vitvi030972	329.414	-1.15044	0.325426	-3.53519	0.000407486	0.00371119	DOWN
Vitvi030973	85.7911	-1.05542	0.324966	-3.24777	0.00116315	0.0087977	DOWN
Vitvi030830	676.489	-1.14601	0.381162	-3.00662	0.00264174	0.0171414	DOWN
Vitvi031002	21.8979	-4.05679	1.24	-3.27159	0.00106945	0.00821652	DOWN
Vitvi031003	361.31	-2.45056	0.213654	-11.4697	1.87239e-30	9.2304e-28	DOWN
Vitvi031050	3834.53	1.62984	0.192726	8.45677	2.74882e-17	3.57087e-15	UP
Vitvi031079	6885.18	-1.04933	0.09164	-11.4505	2.3369e-30	1.08879e-27	DOWN
Vitvi031132	6467.63	-1.46262	0.104121	-14.0474	7.99656e-45	1.18263e-41	DOWN
Vitvi031183	309.142	1.95026	0.278565	7.0011	2.53956e-12	1.55992e-10	UP
Vitvi031189	10619.7	-1.16896	0.158641	-7.36859	1.72448e-13	1.27519e-11	DOWN
Vitvi031213	1464.04	-1.2106	0.168943	-7.16572	7.73782e-13	5.14766e-11	DOWN
Vitvi031244	8898.33	1.52614	0.186257	8.19374	2.53234e-16	2.83063e-14	UP
Vitvi031293	327.962	-1.40871	0.444989	-3.16572	0.00154702	0.0111147	DOWN
Vitvi031363	150.233	-1.35126	0.440345	-3.06863	0.00215043	0.0145373	DOWN
Vitvi031365	367.401	-2.28635	0.318143	-7.18655	6.6449e-13	4.43593e-11	DOWN
Vitvi031358	1788.27	-1.22325	0.324046	-3.77492	0.00016006	0.00168159	DOWN
Vitvi031377	2058.15	-1.97006	0.397344	-4.95808	7.11944e-07	1.50747e-05	DOWN
Vitvi031383	1556.16	-1.19409	0.412889	-2.89203	0.00382755	0.0230468	DOWN
Vitvi031441	104.328	-1.06057	0.28199	-3.76103	0.000169213	0.00176521	DOWN
Vitvi031454	23.676	-3.09321	1.14996	-2.68984	0.00714861	0.0376442	DOWN
Vitvi031588	1498.17	-1.08994	0.22836	-4.7729	1.8159e-06	3.47043e-05	DOWN
Vitvi031612	139.623	-1.19409	0.375137	-3.18308	0.00145715	0.0106038	DOWN
Vitvi031493	888.476	1.66396	0.212179	7.84225	4.42532e-15	4.17065e-13	UP
Vitvi031506	398.918	-1.36296	0.480106	-2.83886	0.00452744	0.0262103	DOWN
Vitvi031510	1.795e+06	-1.06165	0.11332	-9.36858	7.35125e-21	1.4422e-18	DOWN
Vitvi031513	36.195	-3.55605	1.05229	-3.37933	0.000726628	0.00598037	DOWN
Vitvi031738	49.2239	-1.65063	0.428607	-3.85116	0.000117561	0.00129674	DOWN
Vitvi031751	2070.98	1.18816	0.127005	9.3552	8.34455e-21	1.62053e-18	UP
Vitvi031761	1969.28	-1.47152	0.223788	-6.57552	4.84827e-11	2.44653e-09	DOWN
Vitvi031763	1667.04	-1.03977	0.234829	-4.42777	9.52145e-06	0.000147748	DOWN
Vitvi031818	567.697	-1.51727	0.581744	-2.60815	0.00910337	0.0453659	DOWN
Vitvi031864	432.341	1.48428	0.376769	3.93949	8.16552e-05	0.000953355	UP
Vitvi031837	1171.44	1.31161	0.207427	6.32322	2.56163e-10	1.13479e-08	UP
Vitvi031839	1220	-2.50122	0.764245	-3.27279	0.0010649	0.00819663	DOWN
Vitvi031970	54.6041	-1.41231	0.419879	-3.3636	0.000769328	0.00625946	DOWN
Vitvi032033	26.8457	3.09278	1.06108	2.91475	0.00355974	0.0217008	UP
Vitvi032036	3341.63	-1.19624	0.148066	-8.07915	6.52174e-16	6.8894e-14	DOWN
Vitvi032076	717.932	1.06221	0.239523	4.43471	9.21965e-06	0.000143761	UP
Vitvi032086	1038.25	-2.36023	0.270045	-8.74014	2.32818e-18	3.5525e-16	DOWN
Vitvi032130	5238.55	-1.14242	0.112026	-10.1978	2.02816e-24	5.13072e-22	DOWN
Vitvi032197	15919.9	1.05073	0.272504	3.85584	0.000115332	0.00127904	UP
Vitvi032212	41709.7	-1.27104	0.0922222	-13.7824	3.25376e-43	4.46834e-40	DOWN
Vitvi032238	2255.03	-1.04605	0.153249	-6.82582	8.7423e-12	5.00236e-10	DOWN
Vitvi032265	558.738	-1.45657	0.390305	-3.73188	0.000190059	0.00195614	DOWN
Vitvi032276	217.178	-2.20458	0.569739	-3.86946	0.000109077	0.00122138	DOWN
Vitvi032326	2625.81	-1.20071	0.145168	-8.27119	1.32627e-16	1.53607e-14	DOWN
Vitvi032407	300.63	-1.16274	0.44483	-2.61389	0.00895166	0.0448072	DOWN
Vitvi032403	4251.58	1.29158	0.138877	9.30019	1.402e-20	2.64263e-18	UP
Vitvi032688	2827.39	-1.10492	0.347101	-3.18329	0.0014561	0.0106038	DOWN
Vitvi032689	1678.9	-2.13451	0.687083	-3.10663	0.00189236	0.0130967	DOWN
Vitvi032710	56.0215	-1.17027	0.447845	-2.61311	0.00897213	0.0448872	DOWN
Vitvi032715	41.9797	-2.16327	0.653351	-3.31104	0.000929509	0.00736027	DOWN
Vitvi032803	4646.11	-1.28336	0.176032	-7.29051	3.08783e-13	2.1826e-11	DOWN
Vitvi032780	105.772	3.81635	0.437634	8.72041	2.77186e-18	4.13114e-16	UP
Vitvi032787	4447.3	-2.54625	0.93017	-2.7374	0.00619265	0.0336624	DOWN
Vitvi032791	9454.21	-1.38754	0.300825	-4.61245	3.97958e-06	6.89148e-05	DOWN
Vitvi032792	188.848	-3.82861	0.593035	-6.45596	1.07534e-10	5.26067e-09	DOWN
Vitvi032794	3025.55	1.03288	0.294437	3.50799	0.000451498	0.00404308	UP
Vitvi032798	2307.51	1.30542	0.245648	5.31418	1.07141e-07	2.71754e-06	UP
Vitvi032812	52779.3	-1.07813	0.402528	-2.67839	0.00739765	0.038471	DOWN
Vitvi032828	7854.2	1.2542	0.128959	9.72563	2.34458e-22	5.06483e-20	UP
Vitvi032841	1439.92	-1.47508	0.379875	-3.88307	0.000103146	0.00116515	DOWN
Vitvi032871	8649.51	-1.45821	0.232325	-6.27662	3.46015e-10	1.50509e-08	DOWN
Vitvi032905	40.8858	1.84691	0.584059	3.1622	0.00156582	0.0112288	UP
Vitvi032917	5818.08	1.15161	0.216627	5.31609	1.06023e-07	2.69273e-06	UP
Vitvi032968	284.613	2.08976	0.378953	5.51455	3.49667e-08	9.90089e-07	UP
Vitvi032985	406.26	-1.6733	0.347518	-4.81501	1.47192e-06	2.87301e-05	DOWN
Vitvi032928	77.2069	-1.97666	0.426431	-4.63536	3.56308e-06	6.26178e-05	DOWN
Vitvi032943	2090.95	1.06682	0.0931803	11.449	2.37852e-30	1.08879e-27	UP
Vitvi032994	878.771	-1.05825	0.226212	-4.67812	2.89523e-06	5.23647e-05	DOWN
Vitvi033013	47733	-1.00497	0.241634	-4.15906	3.19558e-05	0.000424884	DOWN
Vitvi033113	578.443	-2.24239	0.839488	-2.67114	0.00755936	0.0392059	DOWN
Vitvi033098	514.172	1.42267	0.172267	8.2585	1.47509e-16	1.69821e-14	UP
Vitvi033099	19894.9	1.14797	0.0954513	12.0267	2.5714e-33	1.83103e-30	UP
Vitvi033103	427.026	-2.38948	0.486228	-4.91433	8.90861e-07	1.84169e-05	DOWN
Vitvi033126	1507.68	-2.26503	0.808511	-2.80149	0.00508673	0.028764	DOWN
Vitvi033136	8748.61	-1.34306	0.228778	-5.87056	4.34332e-09	1.52659e-07	DOWN
Vitvi033159	80.6251	1.63579	0.580484	2.81798	0.00483265	0.0276443	UP
Vitvi033166	279.093	1.34468	0.247973	5.4227	5.8706e-08	1.57198e-06	UP
Vitvi033219	80.0176	1.34311	0.372777	3.60298	0.000314585	0.0029912	UP
Vitvi033238	166.251	-1.23243	0.256935	-4.79667	1.61322e-06	3.12031e-05	DOWN
Vitvi033287	451.68	2.13892	0.380675	5.61876	1.92334e-08	5.78688e-07	UP
Vitvi033295	57.8089	-1.10906	0.402579	-2.75489	0.00587126	0.0322333	DOWN
Vitvi033300	30802.1	-1.1924	0.209058	-5.70369	1.17242e-08	3.75057e-07	DOWN
Vitvi033333	2499.23	1.03314	0.137409	7.51878	5.52909e-14	4.41088e-12	UP
Vitvi033374	640.592	1.78462	0.172406	10.3513	4.13e-25	1.11836e-22	UP
Vitvi033465	11538.2	1.12246	0.213906	5.24743	1.54237e-07	3.82135e-06	UP
Vitvi033470	331.697	-3.1671	0.697853	-4.53834	5.66984e-06	9.45433e-05	DOWN
Vitvi033490	2601.41	1.23153	0.261106	4.71658	2.39846e-06	4.44675e-05	UP
Vitvi033510	7056.06	-1.28914	0.19631	-6.56684	5.13957e-11	2.58674e-09	DOWN
Vitvi033522	730.449	-1.76739	0.517472	-3.41543	0.000636807	0.0053581	DOWN
Vitvi033525	12168	1.77263	0.158322	11.1964	4.24753e-29	1.57044e-26	UP
Vitvi033530	671.121	-1.07991	0.248955	-4.33777	1.43936e-05	0.000212706	DOWN
Vitvi033551	21.1886	-2.80305	0.797181	-3.5162	0.000437766	0.0039403	DOWN
Vitvi033603	114.777	1.03881	0.324731	3.199	0.00137906	0.0101546	UP
Vitvi033640	1015.51	-1.52883	0.475893	-3.21255	0.00131562	0.00977742	DOWN
Vitvi033753	35.4163	-2.31498	0.752167	-3.07774	0.00208575	0.0141624	DOWN
Vitvi033754	29.7749	-2.09281	0.77545	-2.69883	0.00695838	0.0368443	DOWN
Vitvi033777	461.875	2.38874	0.153353	15.5768	1.04721e-54	2.87623e-51	UP
Vitvi033795	163.663	-1.72178	0.662584	-2.59858	0.00936096	0.0463015	DOWN
Vitvi033861	970.041	1.2233	0.229786	5.32366	1.01698e-07	2.58973e-06	UP
Vitvi033841	629.471	-4.0228	0.458232	-8.77897	1.64975e-18	2.57871e-16	DOWN
Vitvi033850	176.002	-2.1068	0.513699	-4.10123	4.10957e-05	0.00052815	DOWN
Vitvi033892	5825.38	-1.1423	0.158197	-7.22074	5.17041e-13	3.52504e-11	DOWN
Vitvi033898	1002.11	-1.04529	0.284633	-3.67243	0.000240258	0.00238595	DOWN
Vitvi033974	609.883	-1.40089	0.403599	-3.47099	0.000518544	0.00452891	DOWN
Vitvi033978	2290.91	1.0767	0.190233	5.65989	1.51466e-08	4.69691e-07	UP
Vitvi033981	1458.34	1.25383	0.154947	8.09198	5.87029e-16	6.30515e-14	UP
Vitvi034054	2667.02	1.1891	0.361602	3.28843	0.00100748	0.00785478	UP
Vitvi034074	3687.85	1.00069	0.315424	3.17253	0.00151119	0.0109021	UP
Vitvi034075	471.386	1.03196	0.316808	3.25737	0.00112449	0.0085503	UP
Vitvi034124	6883.49	1.29122	0.112664	11.4608	2.07547e-30	9.97576e-28	UP
Vitvi034483	1392.4	-1.03097	0.23114	-4.46037	8.18185e-06	0.000130003	DOWN
Vitvi034526	39.8092	-3.55103	1.30265	-2.72601	0.00641056	0.0345818	DOWN
Vitvi034543	6227.63	1.34616	0.201769	6.67177	2.52735e-11	1.36109e-09	UP
Vitvi034550	1970.91	-1.2197	0.409884	-2.97574	0.00292287	0.018534	DOWN
Vitvi034568	30.974	-3.70769	0.97898	-3.78731	0.00015229	0.00161318	DOWN
Vitvi034602	3844.17	-1.39326	0.315694	-4.41334	1.01788e-05	0.00015681	DOWN
Vitvi034674	1806.04	-1.00464	0.318118	-3.15807	0.00158816	0.0113593	DOWN
Vitvi034701	214.383	1.68108	0.22982	7.31477	2.57819e-13	1.8646e-11	UP
Vitvi035006	59.6165	-6.55752	0.989702	-6.62575	3.45493e-11	1.80012e-09	DOWN
Vitvi035306	195.511	-1.38861	0.444865	-3.12141	0.00179985	0.0125787	DOWN
Vitvi035492	62.9352	1.10285	0.37015	2.97946	0.00288759	0.0183769	UP
Vitvi035526	1061.98	-1.38489	0.307666	-4.50128	6.75447e-06	0.000110426	DOWN
Vitvi035527	603.376	-1.72904	0.376257	-4.59537	4.31988e-06	7.41554e-05	DOWN
Vitvi035529	353.984	-1.6839	0.430927	-3.90762	9.32103e-05	0.00107309	DOWN
Vitvi035569	4861.37	-1.03063	0.250255	-4.11832	3.81651e-05	0.000495116	DOWN
Vitvi035659	22.2158	-4.06617	0.915585	-4.44106	8.95171e-06	0.000139923	DOWN
Vitvi035683	570.408	-1.20771	0.229903	-5.25312	1.49542e-07	3.72905e-06	DOWN
Vitvi035685	1289.82	-1.10578	0.332857	-3.32208	0.000893476	0.00713371	DOWN
Vitvi035691	26274.9	-1.03424	0.246987	-4.18744	2.82116e-05	0.000380096	DOWN
Vitvi035722	466.448	-1.22384	0.37182	-3.2915	0.000996562	0.00778899	DOWN
Vitvi035724	11488.7	-1.19367	0.326435	-3.65669	0.000255497	0.00250622	DOWN
Vitvi035725	329.571	-2.72617	0.693178	-3.93286	8.39419e-05	0.000977509	DOWN
Vitvi035727	503.595	-1.40043	0.511282	-2.73905	0.00616165	0.0335592	DOWN
Vitvi035800	159.844	-1.15945	0.318629	-3.63888	0.000273828	0.00265622	DOWN
Vitvi035815	2971.19	-1.41305	0.122869	-11.5004	1.31242e-30	6.64016e-28	DOWN
Vitvi035819	526.484	-2.08413	0.350161	-5.95192	2.65014e-09	9.85525e-08	DOWN
Vitvi035831	5295.48	-1.68302	0.385759	-4.36289	1.28358e-05	0.000191749	DOWN
Vitvi035852	193.712	-1.08304	0.270676	-4.00122	6.30156e-05	0.000765827	DOWN
Vitvi035862	235.285	-3.60257	1.24778	-2.88718	0.00388708	0.0233322	DOWN
Vitvi035855	899.769	-1.03938	0.264103	-3.93551	8.30192e-05	0.000967937	DOWN
Vitvi035880	2717.26	1.74322	0.272245	6.40312	1.52234e-10	7.06971e-09	UP
Vitvi035892	97.684	-2.14766	0.432047	-4.9709	6.66429e-07	1.4284e-05	DOWN
Vitvi035896	193.854	-1.96687	0.395759	-4.96987	6.69983e-07	1.43126e-05	DOWN
Vitvi035934	2774.76	2.14408	0.135983	15.7673	5.227e-56	1.6749e-52	UP
Vitvi035949	26.7014	1.74139	0.659998	2.63848	0.00832777	0.0422676	UP
Vitvi036000	1852.71	1.26858	0.303776	4.17602	2.9665e-05	0.000396896	UP
Vitvi036001	692.529	1.22162	0.185482	6.58618	4.51281e-11	2.28324e-09	UP
Vitvi036016	4688.43	2.49779	0.309626	8.06711	7.19837e-16	7.53125e-14	UP
Vitvi036020	2044.76	-1.01434	0.19459	-5.2127	1.86111e-07	4.57566e-06	DOWN
Vitvi036138	1648.81	1.09393	0.135617	8.06629	7.24686e-16	7.53125e-14	UP
Vitvi036171	224.007	1.46066	0.392063	3.72558	0.00019487	0.0020003	UP
Vitvi036181	767.861	1.99507	0.35082	5.68686	1.29395e-08	4.08496e-07	UP
Vitvi036287	28.3693	-1.95671	0.724975	-2.699	0.00695479	0.0368443	DOWN
Vitvi036291	100.322	1.74594	0.65495	2.66575	0.00768163	0.0396912	UP
Vitvi036296	2426.77	-1.13576	0.133762	-8.49085	2.05123e-17	2.7133e-15	DOWN
Vitvi036319	216.015	1.10063	0.421309	2.61241	0.00899071	0.0449442	UP
Vitvi036316	756.21	-2.13353	0.306657	-6.95736	3.4671e-12	2.10279e-10	DOWN
Vitvi036351	171.032	-1.59282	0.576572	-2.76258	0.00573469	0.031628	DOWN
Vitvi036371	4573.3	1.18638	0.266294	4.45517	8.38257e-06	0.000132488	UP
Vitvi036384	191.099	-1.12455	0.272034	-4.13387	3.5671e-05	0.000467492	DOWN
Vitvi036406	593.802	1.19811	0.309864	3.86658	0.000110372	0.00123444	UP
Vitvi036436	190.42	-1.30472	0.338405	-3.85551	0.00011549	0.00127904	DOWN
Vitvi036459	446.192	-2.61802	0.620743	-4.21755	2.46969e-05	0.000339644	DOWN
Vitvi036478	36.9194	4.32839	1.13848	3.80192	0.000143581	0.00153617	UP
Vitvi036479	67.5053	5.38666	1.15838	4.65018	3.31648e-06	5.87133e-05	UP
Vitvi036477	49.8379	4.9366	1.15359	4.27932	1.87462e-05	0.000268165	UP
Vitvi036499	431.165	1.77242	0.275053	6.44392	1.16425e-10	5.63825e-09	UP
Vitvi036531	77.195	-1.5624	0.475403	-3.28646	0.00101454	0.00789059	DOWN
Vitvi036563	670.553	1.42211	0.331185	4.294	1.7548e-05	0.000253096	UP
Vitvi036606	324.64	-1.94974	0.380164	-5.12867	2.91794e-07	6.81656e-06	DOWN
Vitvi036672	1040.48	1.07439	0.191431	5.61243	1.99506e-08	5.9746e-07	UP
Vitvi036697	1232.86	-1.5209	0.151182	-10.06	8.29575e-24	2.01891e-21	DOWN
Vitvi036926	72.4343	1.60925	0.505596	3.18289	0.00145814	0.0106041	UP
Vitvi036932	1832.54	1.52003	0.271724	5.594	2.21894e-08	6.60391e-07	UP
Vitvi036967	65.9824	-1.70669	0.581618	-2.93438	0.00334213	0.0206544	DOWN
Vitvi036973	3454.91	2.70374	0.191732	14.1016	3.71093e-45	6.48602e-42	UP
Vitvi037021	253.562	-1.20076	0.463039	-2.59322	0.00950807	0.0468243	DOWN
Vitvi037123	1472.88	-1.48007	0.147811	-10.0133	1.33285e-23	3.20318e-21	DOWN
Vitvi037181	90.6501	1.59061	0.499376	3.18519	0.00144659	0.0105509	UP
Vitvi037309	66.82	1.27616	0.355995	3.58477	0.000337381	0.00316414	UP
Vitvi037413	587.38	-5.54936	0.962151	-5.76766	8.03801e-09	2.65075e-07	DOWN
Vitvi037414	148.762	-5.20183	0.738244	-7.04621	1.83857e-12	1.16277e-10	DOWN
Vitvi037434	27.9386	1.73524	0.601115	2.8867	0.00389307	0.0233608	UP
Vitvi037383	81338.6	-1.14121	0.0963379	-11.846	2.25815e-32	1.49707e-29	DOWN
Vitvi037436	115.468	-1.24373	0.293585	-4.23636	2.27174e-05	0.000316496	DOWN
Vitvi037459	979.619	-1.64116	0.434447	-3.77758	0.000158359	0.00166828	DOWN
Vitvi014521	166.101	5.82578	2.20443	2.64276	0.00822342	0.0418595	UP
Vitvi017346	39.6718	8.68182	1.34973	6.43227	1.25713e-10	6.02735e-09	UP
Vitvi018618	85.8408	4.12788	0.885115	4.66366	3.10629e-06	5.56067e-05	UP
Vitvi023569	23.5745	7.93087	1.59853	4.96134	7.0007e-07	1.48396e-05	UP
Vitvi024271	45.929	8.89307	1.55324	5.72549	1.03138e-08	3.31593e-07	UP

## Sheet: Table S8
Table S8 The key genes in the sugar-acid metabolic pathway and their G-quadruplex enrichment.
Gene ID	KO Entry	Symbol	Name	G-quadruplex Number of Gene Body	G-quadruplex Number of TSS500	G-quadruplex Number of Promoter2000	Chr	Start	End	Strand	Attributes
Vitvi002577	K01193	VINV	invertase	12	3	0	PN2	4876799	4881031	-	ID=Vitvi002577;RNASeq_exon_base_depth_median=2291;Source=transfrag02679;Source=Vitvi02g00582;Source=Vitvi002492;
Vitvi030116	K01193	VINV	invertase	19	5	3	PN16	16900842	16905568	+	ID=Vitvi030116;RNASeq_exon_base_depth_median=4993;Source=transfrag29801;Source=Vitvi16g00848;Source=Vitvi028828;
Vitvi005301	K01193	CWINV	invertase	9	0	0	PN4	949387	956539	-	ID=Vitvi005301;Augustus_transcriptSupport_percentage=60;Augustus_intronSupport=10/12;RNASeq_exon_base_depth_median=44;Source=augustus29148;Source=Vitvi04g00110;Source=Vitvi005067;
Vitvi015970	K01193	CWINV	invertase	7	1	1	PN9	2140122	2143717	+	ID=Vitvi015970;Augustus_transcriptSupport_percentage=46.2;Augustus_intronSupport=6/6;RNASeq_exon_base_depth_median=576;Source=augustus41134;Source=Vitvi09g00235;Source=Vitvi015351;
Vitvi010281	K01193	NINV	invertase	5	2	1	PN6	8796686	8801950	-	ID=Vitvi010281;Augustus_transcriptSupport_percentage=18.2;Augustus_intronSupport=2/5;RNASeq_exon_base_depth_median=0;Source=augustus34701;Source=Vitvi06g00918;Source=Vitvi009863;
Vitvi012554	K01193	NINV	invertase	0	2	3	PN7	18800158	18800616	+	ID=Vitvi012554;Name=Vitvi00g04009;Alias=evm.model.PNUn.17;coverage=1.0;sequence_ID=1.0;extra_copy_number=0;copy_num_ID=Vitvi00g04009_0;Source=Vitvi00g04009;
Vitvi015084	K01193	NINV	invertase	4	1	0	PN8	18279896	18285920	-	ID=Vitvi015084;Augustus_transcriptSupport_percentage=26.7;Augustus_intronSupport=4/7;RNASeq_exon_base_depth_median=125;Source=augustus40213;Source=Vitvi08g01343;Source=Vitvi014482;
Vitvi005781	K00696	SPS	sucrose phosphate synthase	11	0	0	PN4	5216258	5231660	-	ID=Vitvi005781;RNASeq_exon_base_depth_median=122;Source=transfrag05633;Source=Vitvi04g00585;Source=Vitvi005537;
Vitvi008635	K00696	SPS	sucrose phosphate synthase	1	3	3	PN5	18692652	18698959	-	ID=Vitvi008635;RNASeq_exon_base_depth_median=1047;Source=transfrag08525;Source=Vitvi05g01418;Source=Vitvi008296;
Vitvi020182	K00696	SPS	sucrose phosphate synthase	10	0	0	PN11	5762744	5773061	-	ID=Vitvi020182;RNASeq_exon_base_depth_median=8467;Source=transfrag20249;Source=Vitvi11g00651;Source=Vitvi019339;
Vitvi035569	K00696	SPS	sucrose phosphate synthase	11	2	1	PN18	35530324	35537280	+	ID=Vitvi035569;RNASeq_exon_base_depth_median=2750;Source=transfrag35173;Source=Vitvi18g02877;Source=Vitvi034069;
Vitvi004823	K00695	SS	sucrose synthase	0	0	0	PN3	15282019	15282624	+	ID=Vitvi004823;Augustus_transcriptSupport_percentage=33.3;Augustus_intronSupport=0/1;RNASeq_exon_base_depth_median=64;Source=augustus28589;Source=Vitvi03g01247;Source=Vitvi004621;
Vitvi006131	K00695	SS	sucrose synthase	2	0	4	PN4	10684681	10688985	+	ID=Vitvi006131;RNASeq_exon_base_depth_median=71;Source=transfrag06013;Source=Vitvi04g00936;Source=Vitvi005876;
Vitvi007249	K00695	SS	sucrose synthase	8	0	0	PN5	409214	416821	-	ID=Vitvi007249;RNASeq_exon_base_depth_median=1167;Source=transfrag07063;Source=Vitvi05g00047;Source=Vitvi006953;
Vitvi011578	K00695	SS	sucrose synthase	3	2	0	PN7	3761937	3770775	-	ID=Vitvi011578;RNASeq_exon_base_depth_median=25072;Source=transfrag11538;Source=Vitvi07g00400;Source=Vitvi011121;
Vitvi014300	K00695	SS	sucrose synthase	0	0	3	PN8	10302574	10302750	-	ID=Vitvi014300;Name=Vitvi08g04119;Alias=evm.model.PN8.446;coverage=1.0;sequence_ID=1.0;extra_copy_number=0;copy_num_ID=Vitvi08g04119_0;Source=Vitvi08g04119;
Vitvi019388	K00695	SS	sucrose synthase	0	0	3	PN10	25485238	25486278	+	ID=Vitvi019388;Augustus_transcriptSupport_percentage=0;Augustus_intronSupport=0/1;RNASeq_exon_base_depth_median=8;Filtered_for_CDS_Length_lt_600bp=True;Filtered_for_NotEnoughEvidence=True;Source=Vitvi10g01914;Source=Vitvi018564;
Vitvi019389	K00695	SS	sucrose synthase	0	0	0	PN10	25505866	25506099	+	ID=Vitvi019389;Name=Vitvi10g02044;Alias=VIT_10s0071g00080,evm.model.PN10.1891;coverage=1.0;sequence_ID=1.0;extra_copy_number=0;copy_num_ID=Vitvi10g02044_0;Source=Vitvi10g02044;
Vitvi019571	K00695	SS	sucrose synthase	8	3	11	PN11	489735	495015	+	ID=Vitvi019571;RNASeq_exon_base_depth_median=17066;Source=transfrag19549;Source=Vitvi11g00042;Source=Vitvi018737;
Vitvi021805	K00695	SS	sucrose synthase	4	0	1	PN12	7761471	7763430	-	ID=Vitvi021805;Name=Vitvi12g04176;Alias=evm.model.PN12.820;coverage=1.0;sequence_ID=1.0;extra_copy_number=0;copy_num_ID=Vitvi12g04176_0;Source=Vitvi12g04176;
Vitvi021895	K00695	SS	sucrose synthase	2	4	2	PN12	8580544	8581925	+	ID=Vitvi021895;Name=Vitvi12g02463;Alias=evm.model.PN12.901;alias_before_renaming=Vitvi12g04206;coverage=1.0;sequence_ID=1.0;extra_copy_number=0;copy_num_ID=Vitvi12g02463_0;Source=Vitvi12g02463;
Vitvi032581	K00695	SS	sucrose synthase	3	3	8	PN17	18805693	18810288	+	ID=Vitvi032581;RNASeq_exon_base_depth_median=157;Source=transfrag32255;Source=Vitvi17g01444;Source=Vitvi031211;
Vitvi036902	K00695	SS	sucrose synthase	0	0	4	PN19	15167324	15167965	+	ID=Vitvi036902;Name=Vitvi19g04425;Alias=VIT_00s1562g00010,Vitvi00g02191,evm.model.PN19.1289;coverage=1.0;sequence_ID=1.0;extra_copy_number=0;copy_num_ID=Vitvi19g04425_0;Source=Vitvi19g04425;
Vitvi010819	K00844	HK	hexokinase	11	7	1	PN6	20304197	20313097	+	ID=Vitvi010819;RNASeq_exon_base_depth_median=1259;Source=transfrag10714;Source=Vitvi06g01447;Source=Vitvi010379;
Vitvi013125	K00844	HK	hexokinase	0	0	0	PN7	25405179	25408578	+	ID=Vitvi013125;Augustus_transcriptSupport_percentage=100;Augustus_intronSupport=8/8;RNASeq_exon_base_depth_median=0;Source=augustus37995;Source=Vitvi07g01906;Source=Vitvi012601;
Vitvi016068	K00844	HK	hexokinase	4	2	6	PN9	3059082	3065000	+	ID=Vitvi016068;Augustus_transcriptSupport_percentage=100;Augustus_intronSupport=8/8;RNASeq_exon_base_depth_median=105;Source=augustus41238;Source=Vitvi09g00330;Source=Vitvi015445;
Vitvi019849	K00844	HK	hexokinase	6	0	0	PN11	2459029	2466531	+	ID=Vitvi019849;RNASeq_exon_base_depth_median=6192;Source=transfrag19882;Source=Vitvi11g00318;Source=Vitvi019011;
Vitvi033915	K00844	HK	hexokinase	8	3	8	PN18	12199054	12203770	+	ID=Vitvi033915;RNASeq_exon_base_depth_median=2027;Source=transfrag33766;Source=Vitvi18g01242;Source=Vitvi032504;
Vitvi005239	K00850	PFK	phosphofructokinase	3	1	0	PN4	466412	475052	+	ID=Vitvi005239;RNASeq_exon_base_depth_median=4674;Source=transfrag05071;Source=Vitvi04g00050;Source=Vitvi005007;
Vitvi013013	K00850	PFK	phosphofructokinase	4	0	0	PN7	24294555	24305666	+	ID=Vitvi013013;RNASeq_exon_base_depth_median=669;Source=transfrag12935;Source=Vitvi07g01794;Source=Vitvi012489;
Vitvi017713	K00850	PFK	phosphofructokinase	9	4	4	PN10	2320866	2324604	+	ID=Vitvi017713;RNASeq_exon_base_depth_median=5871;Source=transfrag17657;Source=Vitvi10g00289;Source=Vitvi016971;
Vitvi019829	K00850	PFK	phosphofructokinase	3	0	4	PN11	2287897	2295136	-	ID=Vitvi019829;RNASeq_exon_base_depth_median=3788;Source=transfrag19859;Source=Vitvi11g00298;Source=Vitvi018991;
Vitvi027611	K00850	PFK	phosphofructokinase	0	0	0	PN14	29505405	29509567	+	ID=Vitvi027611;RNASeq_exon_base_depth_median=366;Source=transfrag27739;Source=Vitvi14g02326;Source=Vitvi026490;
Vitvi029692	K00850	PFK	phosphofructokinase	32	0	2	PN16	5829819	5875083	-	ID=Vitvi029692;RNASeq_exon_base_depth_median=1105;Source=transfrag29567;Source=Vitvi16g00438;Source=Vitvi028441;
Vitvi002896	K00873	PK	pyruvate kinase	31	1	1	PN2	8632969	8659325	-	ID=Vitvi002896;RNASeq_exon_base_depth_median=1913;Source=transfrag03044;Source=Vitvi02g00894;Source=Vitvi002801;
Vitvi004494	K00873	PK	pyruvate kinase	6	2	9	PN3	8454399	8459091	-	ID=Vitvi004494;RNASeq_exon_base_depth_median=1322;Source=transfrag04522;Source=Vitvi03g00924;Source=Vitvi004310;
Vitvi005213	K00873	PK	pyruvate kinase	5	4	3	PN4	193267	196547	-	ID=Vitvi005213;RNASeq_exon_base_depth_median=25;Source=transfrag05033;Source=Vitvi04g00023;Source=Vitvi004981;
Vitvi007923	K00873	PK	pyruvate kinase	17	1	1	PN5	6464737	6479904	+	ID=Vitvi007923;RNASeq_exon_base_depth_median=4008;Source=transfrag07808;Source=Vitvi05g00708;Source=Vitvi007608;
Vitvi008221	K00873	PK	pyruvate kinase	0	0	0	PN5	10287953	10288207	+	ID=Vitvi008221;Name=Vitvi05g00871;Alias=GSVIVT00020382001,evm.model.PN5.1147;coverage=1.0;sequence_ID=1.0;extra_copy_number=0;copy_num_ID=Vitvi05g00871_0;Source=Vitvi05g00871;
Vitvi009368	K00873	PK	pyruvate kinase	3	1	3	PN6	319532	322991	-	ID=Vitvi009368;RNASeq_exon_base_depth_median=394;Source=transfrag09301;Source=Vitvi06g00029;Source=Vitvi008984;
Vitvi011236	K00873	PK	pyruvate kinase	2	1	3	PN7	749475	757198	-	ID=Vitvi011236;RNASeq_exon_base_depth_median=834;Source=transfrag11143;Source=Vitvi07g00065;Source=Vitvi010788;
Vitvi011541	K00873	PK	pyruvate kinase	1	1	6	PN7	3554749	3555312	+	ID=Vitvi011541;Augustus_transcriptSupport_percentage=0;Augustus_intronSupport=0/1;RNASeq_exon_base_depth_median=0;Source=augustus36133;Source=Vitvi07g00363;Source=Vitvi011084;
Vitvi012449	K00873	PK	pyruvate kinase	1	1	1	PN7	16924207	16924851	-	ID=Vitvi012449;Augustus_transcriptSupport_percentage=0;Augustus_intronSupport=0/1;RNASeq_exon_base_depth_median=0;Source=augustus37193;Source=Vitvi07g01239;Source=Vitvi011942;
Vitvi012451	K00873	PK	pyruvate kinase	0	0	5	PN7	16941486	16942160	-	ID=Vitvi012451;Augustus_transcriptSupport_percentage=0;Augustus_intronSupport=0/1;RNASeq_exon_base_depth_median=0;Source=augustus37195;Source=Vitvi07g01241;Source=Vitvi011944;
Vitvi012675	K00873	PK	pyruvate kinase	1	0	0	PN7	20511206	20511890	+	ID=Vitvi012675;Augustus_transcriptSupport_percentage=33.3;Augustus_intronSupport=0/1;RNASeq_exon_base_depth_median=0;Source=augustus37500;Source=Vitvi07g01457;Source=Vitvi012156;
Vitvi013739	K00873	PK	pyruvate kinase	2	0	1	PN8	367405	372102	+	ID=Vitvi013739;RNASeq_exon_base_depth_median=8122;Source=transfrag13773;Source=Vitvi08g00030;Source=Vitvi013196;
Vitvi015209	K00873	PK	pyruvate kinase	3	0	14	PN8	19335854	19344122	+	ID=Vitvi015209;RNASeq_exon_base_depth_median=12830;Source=transfrag15205;Source=Vitvi08g01468;Source=Vitvi014606;
Vitvi015361	K00873	PK	pyruvate kinase	15	1	0	PN8	20619242	20644155	-	ID=Vitvi015361;RNASeq_exon_base_depth_median=10;Source=transfrag15382;Source=Vitvi08g01620;Source=Vitvi014756;
Vitvi015579	K00873	PK	pyruvate kinase	3	3	3	PN8	22299380	22301540	+	ID=Vitvi015579;RNASeq_exon_base_depth_median=293;Source=transfrag15617;Source=Vitvi08g01835;Source=Vitvi014968;
Vitvi019505	K00873	PK	pyruvate kinase	8	0	1	PN10	27126469	27133093	+	ID=Vitvi019505;RNASeq_exon_base_depth_median=6377;Source=transfrag19454;Source=Vitvi10g02029;Source=Vitvi018672;
Vitvi023790	K00873	PK	pyruvate kinase	44	0	0	PN13	7852328	7877305	-	ID=Vitvi023790;RNASeq_exon_base_depth_median=1103;Source=transfrag23994;Source=Vitvi13g00796;Source=Vitvi022826;
Vitvi030767	K00873	PK	pyruvate kinase	4	3	0	PN16	24097322	24104101	+	ID=Vitvi030767;RNASeq_exon_base_depth_median=5551;Source=transfrag30387;Source=Vitvi16g01477;Source=Vitvi029450;
Vitvi030819	K00873	PK	pyruvate kinase	2	0	0	PN16	24622440	24628804	-	ID=Vitvi030819;RNASeq_exon_base_depth_median=858;Source=transfrag30433;Source=Vitvi16g01528;Source=Vitvi029501;
Vitvi001195	K01647	CS	citrate synthase	0	0	0	PN1	12984709	12985242	+	ID=Vitvi001195;Name=Vitvi01g04255;Alias=evm.model.PN1.1398;coverage=1.0;sequence_ID=1.0;extra_copy_number=0;copy_num_ID=Vitvi01g04255_0;Source=Vitvi01g04255;
Vitvi021099	K01647	CS	citrate synthase	53	0	0	PN12	170253	191760	-	ID=Vitvi021099;RNASeq_exon_base_depth_median=4666;Source=transfrag21250;Source=Vitvi12g00020;Source=Vitvi020227;
Vitvi025223	K01647	CS	citrate synthase	4	0	0	PN13	29527663	29537653	-	ID=Vitvi025223;RNASeq_exon_base_depth_median=4745;Source=transfrag25317;Source=Vitvi13g02213;Source=Vitvi024198;
Vitvi026619	K01647	CS	citrate synthase	0	0	1	PN14	19293338	19293736	+	ID=Vitvi026619;Name=Vitvi14g01050;Alias=evm.model.PN14.1198;coverage=1.0;sequence_ID=1.0;extra_copy_number=0;copy_num_ID=Vitvi14g01050_0;Source=Vitvi14g01050;
Vitvi030426	K01647	CS	citrate synthase	3	0	0	PN16	20863223	20864673	+	ID=Vitvi030426;Name=Vitvi16g04343;Alias=evm.model.PN16.987;coverage=1.0;sequence_ID=1.0;extra_copy_number=0;copy_num_ID=Vitvi16g04343_0;Source=Vitvi16g04343;
Vitvi003817	K00030	IDH	isocitrate dehydrogenase	44	1	0	PN3	2209542	2220361	+	ID=Vitvi003817;RNASeq_exon_base_depth_median=2107;Source=transfrag03845;Source=Vitvi03g00284;Source=Vitvi003679;
Vitvi006944	K00030	IDH	isocitrate dehydrogenase	2	0	0	PN4	22628497	22633163	-	ID=Vitvi006944;RNASeq_exon_base_depth_median=3658;Source=transfrag06749;Source=Vitvi04g01724;Source=Vitvi006654;
Vitvi014601	K00030	IDH	isocitrate dehydrogenase	6	0	0	PN8	13985125	13990155	-	ID=Vitvi014601;RNASeq_exon_base_depth_median=3844;Source=transfrag14564;Source=Vitvi08g00886;Source=Vitvi014028;
Vitvi023324	K00164	α-KGDH	alpha ketoglutarate dehydrogenase	7	0	0	PN13	2611106	2620459	-	ID=Vitvi023324;RNASeq_exon_base_depth_median=3843;Source=transfrag23478;Source=Vitvi13g00333;Source=Vitvi022372;
Vitvi009086	K00847	FK	fructokinase	3	0	0	PN5	24278957	24282940	+	ID=Vitvi009086;RNASeq_exon_base_depth_median=9441;Source=transfrag09002;Source=Vitvi05g01864;Source=Vitvi008727;
Vitvi026518	K00847	FK	fructokinase	16	2	0	PN14	17252620	17272000	+	ID=Vitvi026518;RNASeq_exon_base_depth_median=2297;Source=transfrag26593;Source=Vitvi14g01246;Source=Vitvi025435;
Vitvi028706	K00847	FK	fructokinase	1	0	0	PN15	18417269	18422046	-	ID=Vitvi028706;RNASeq_exon_base_depth_median=268;Source=transfrag28624;Source=Vitvi15g00952;Source=Vitvi027516;
Vitvi030321	K00847	FK	fructokinase	8	3	0	PN16	19755366	19760845	+	ID=Vitvi030321;Augustus_transcriptSupport_percentage=46.2;Augustus_intronSupport=6/6;RNASeq_exon_base_depth_median=1225;Source=augustus17331;Source=Vitvi16g01044;Source=Vitvi029021;
Vitvi035650	K00847	FK	fructokinase	9	1	7	PN18	36429793	36431923	+	ID=Vitvi035650;Augustus_transcriptSupport_percentage=100;Augustus_intronSupport=4/4;RNASeq_exon_base_depth_median=1435;Source=augustus23329;Source=Vitvi18g02951;Source=Vitvi034142;
Vitvi003027	K00029	NADP-ME	NADP-linked malic enzyme	1	0	0	PN2	10820489	10826795	-	ID=Vitvi003027;Augustus_transcriptSupport_percentage=41.4;Augustus_intronSupport=12/14;RNASeq_exon_base_depth_median=145;Source=augustus26535;Source=Vitvi02g01026;Source=Vitvi002930;
Vitvi005202	K00029	NADP-ME	NADP-linked malic enzyme	3	0	0	PN4	108460	117410	+	ID=Vitvi005202;Augustus_transcriptSupport_percentage=46.3;Augustus_intronSupport=19/20;RNASeq_exon_base_depth_median=2360;Source=augustus29050;Source=Vitvi04g00012;Source=Vitvi004970;
Vitvi016086	K00029	NADP-ME	NADP-linked malic enzyme	10	3	4	PN9	3289707	3296494	-	ID=Vitvi016086;RNASeq_exon_base_depth_median=11389;Source=transfrag16167;Source=Vitvi09g00348;Source=Vitvi015463;
Vitvi017329	K00029	NADP-ME	NADP-linked malic enzyme	9	0	1	PN9	23031339	23043394	+	ID=Vitvi017329;RNASeq_exon_base_depth_median=0;Source=transfrag17264;Source=Vitvi09g01518;Source=Vitvi016596;
Vitvi019174	K00029	NADP-ME	NADP-linked malic enzyme	1	0	1	PN10	19671655	19674713	+	ID=Vitvi019174;Augustus_transcriptSupport_percentage=0;Augustus_intronSupport=0/2;RNASeq_exon_base_depth_median=0;Filtered_for_NotEnoughEvidence=True;Source=Vitvi10g01715;Source=Vitvi018370;
Vitvi019862	K00029	NADP-ME	NADP-linked malic enzyme	6	2	2	PN11	2562558	2567593	-	ID=Vitvi019862;RNASeq_exon_base_depth_median=11776;Source=transfrag19896;Source=Vitvi11g00331;Source=Vitvi019024;
Vitvi029919	K00029	NADP-ME	NADP-linked malic enzyme	0	0	1	PN16	13712535	13712966	-	ID=Vitvi029919;Augustus_transcriptSupport_percentage=0;Augustus_intronSupport=0/0;RNASeq_exon_base_depth_median=0;Filtered_for_CDS_Length_lt_600bp=True;Filtered_for_NotEnoughEvidence=True;Source=Vitvi16g00658;Source=Vitvi028648;
Vitvi000253	K01595	PEPC	phosphoenolpyruvate carboxylase	4	0	0	PN1	2404419	2415307	-	ID=Vitvi000253;RNASeq_exon_base_depth_median=1439;Source=transfrag00283;Source=Vitvi01g00250;Source=Vitvi000248;
Vitvi018309	K01595	PEPC	phosphoenolpyruvate carboxylase	8	4	0	PN10	7684718	7697196	-	ID=Vitvi018309;RNASeq_exon_base_depth_median=1503;Source=transfrag18356;Source=Vitvi10g00869;Source=Vitvi017545;
Vitvi019194	K01595	PEPC	phosphoenolpyruvate carboxylase	1	0	0	PN10	19972877	19973551	-	ID=Vitvi019194;Augustus_transcriptSupport_percentage=0;Augustus_intronSupport=0/2;RNASeq_exon_base_depth_median=0;Filtered_for_CDS_Length_lt_600bp=True;Filtered_for_NotEnoughEvidence=True;Source=Vitvi10g01733;Source=Vitvi018388;
Vitvi021315	K01595	PEPC	phosphoenolpyruvate carboxylase	5	0	0	PN12	2982911	2990294	-	ID=Vitvi021315;RNASeq_exon_base_depth_median=3184;Source=transfrag21504;Source=Vitvi12g00237;Source=Vitvi020439;
Vitvi035820	K01595	PEPC	phosphoenolpyruvate carboxylase	1	6	6	PN19	1497858	1504977	+	ID=Vitvi035820;RNASeq_exon_base_depth_median=5046;Source=transfrag35449;Source=Vitvi19g00154;Source=Vitvi034307;
Vitvi036506	K01595	PEPC	phosphoenolpyruvate carboxylase	0	0	2	PN19	8452842	8453276	-	ID=Vitvi036506;Name=Vitvi19g04269;Alias=evm.model.PN19.921;coverage=1.0;sequence_ID=1.0;extra_copy_number=0;copy_num_ID=Vitvi19g04269_0;Source=Vitvi19g04269;
Vitvi036508	K01595	PEPC	phosphoenolpyruvate carboxylase	0	0	1	PN19	8471567	8472001	-	ID=Vitvi036508;Augustus_transcriptSupport_percentage=0;Augustus_intronSupport=0/0;RNASeq_exon_base_depth_median=0;Filtered_for_CDS_Length_lt_600bp=True;Filtered_for_NotEnoughEvidence=True;Source=Vitvi19g00821;Source=Vitvi034959;
Vitvi014022	K07024	SPP	sucrose phosphate phosphatase	3	0	0	PN8	4455644	4461538	-	ID=Vitvi014022;RNASeq_exon_base_depth_median=4357;Source=transfrag14059;Source=Vitvi08g00306;Source=Vitvi013469;
Vitvi022342	K07024	SPP	sucrose phosphate phosphatase	3	1	2	PN12	15735400	15741832	+	ID=Vitvi022342;RNASeq_exon_base_depth_median=349;Source=transfrag22441;Source=Vitvi12g01253;Source=Vitvi021436;
Vitvi023966	K07024	SPP	sucrose phosphate phosphatase	3	5	3	PN13	11031942	11033863	+	ID=Vitvi023966;RNASeq_exon_base_depth_median=476;Source=transfrag24142;Source=Vitvi13g00955;Source=Vitvi022983;
